# Supplementary material for: A new aqua­manganese(II) oxalate phosphate, Mn(C2O4)Mn3(PO4)2(H2O)2
Source: Acta Crystallogr Sect E Struct Rep Online. 2009 Apr 2;65(Pt 5):i32. doi: 10.1107/S160053680901201X (PMC2977538; doi:10.1107/S160053680901201X)
Supplement: Supplementary file 1 [file e-65-00i32-sup1.cif]

##############################################################################
###                                                                        ###
###        Electronic paper (Acta Crystallographica Section E)             ###
###                                                                        ###
##############################################################################
#                                                                            #
# This CIF contains the data in a paper accepted for publication in Acta     #
# Crystallographica Section E. It conforms to the requirements of Notes      #
# for Authors for Section E, and has been peer reviewed under the auspices   #
# of the IUCr Commission on Journals.                                        #
#                                                                            #
# Full details of the Crystallographic Information File format               #
# are given in the paper "The Crystallographic Information File (CIF):       #
# a New Standard Archive File for Crystallography" by S. R. Hall, F. H.      #
# Allen and I. D. Brown [Acta Cryst. (1991), A47, 655-685].                  #
#                                                                            #
# The current version of the core CIF dictionary is obtainable from          #
# ftp://ftp.iucr.org/pub/cif_core.dic. The current version number is 2.4.    #
#                                                                            #
# Software is freely available for graphical display of the structure(s) in  #
# this CIF.  For information consult the CIF home page http://www.iucr.org/  #
# cif/home.html                                                              #
#                                                                            #
# This file may be used for bona fide research purposes within the           #
# scientific community so long as proper attribution is given to the journal # 
# article from which it was obtained.                                        #
#                                                                            #
##############################################################################
                                             
data_I
_audit_creation_method     SHELXL-97
_chemical_name_systematic
;
poly[diaqua-\m-oxalato-di-\m-phosphato-tetramanganese(II)]
;
_chemical_name_common     ?
_chemical_formula_moiety     'C H2 Mn2 O7 P'
_chemical_formula_sum     'C H2 Mn2 O7 P'
_chemical_formula_iupac     '[Mn4 (C2 O4) (P O4)2 (H2 O)2]'
_chemical_formula_weight     266.88
_chemical_melting_point     ?
_symmetry_cell_setting     monoclinic
_symmetry_space_group_name_H-M     'P 21/c'
_symmetry_space_group_name_hall     '-P 2ybc'
loop_
    _symmetry_equiv_pos_as_xyz
    'x, y, z'
    '-x, y+1/2, -z+1/2'
    '-x, -y, -z'
    'x, -y-1/2, z-1/2'
_cell_length_a     10.2759(2)
_cell_length_b     6.52200(10)
_cell_length_c     10.07010(10)
_cell_angle_alpha     90.00
_cell_angle_beta     116.9260(10)
_cell_angle_gamma     90.00
_cell_volume     601.728(16)
_cell_formula_units_Z     4
_cell_measurement_reflns_used     2504
_cell_measurement_theta_min     2.22
_cell_measurement_theta_max     29.91
_cell_measurement_temperature     296(2)
_exptl_crystal_description     block
_exptl_crystal_colour     colourless
_exptl_crystal_size_max     0.21
_exptl_crystal_size_mid     0.19
_exptl_crystal_size_min     0.17
_exptl_crystal_density_diffrn     2.946
_exptl_crystal_density_meas     ?
_exptl_crystal_density_method     'not measured'
_exptl_crystal_F_000     516
_exptl_absorpt_coefficient_mu     4.447
_exptl_absorpt_correction_type     multi-scan
_exptl_absorpt_process_details     '(SADABS; Bruker, 2007)'
_exptl_absorpt_correction_T_min     0.4552
_exptl_absorpt_correction_T_max     0.5185
_exptl_special_details
;
;
_diffrn_ambient_temperature     296(2)
_diffrn_radiation_type     MoK\a
_diffrn_radiation_wavelength     0.71073
_diffrn_radiation_source     'fine-focus sealed tube'
_diffrn_radiation_monochromator     graphite
_diffrn_measurement_device_type     'Bruker APEXII CCD area-detector'
_diffrn_measurement_method     '\f and \w'
_diffrn_detector_area_resol_mean     ?
_diffrn_reflns_number     5971
_diffrn_reflns_av_R_equivalents     0.0312
_diffrn_reflns_av_sigmaI/netI     0.0298
_diffrn_reflns_theta_min     2.22
_diffrn_reflns_theta_max     29.91
_diffrn_reflns_theta_full     25.00
_diffrn_measured_fraction_theta_max     0.951
_diffrn_measured_fraction_theta_full     1.000
_diffrn_reflns_limit_h_min     -14
_diffrn_reflns_limit_h_max     11
_diffrn_reflns_limit_k_min     -9
_diffrn_reflns_limit_k_max     8
_diffrn_reflns_limit_l_min     -13
_diffrn_reflns_limit_l_max     13
_diffrn_standards_number     0
_diffrn_standards_interval_count     ?
_diffrn_standards_interval_time     ?
_diffrn_standards_decay_%     ?
_refine_special_details
;
Refinement of <i>F</i>^2^ against ALL reflections. The weighted <i>R</i>-factor
<i>wR</i> and goodness of fit <i>S</i> are based on <i>F</i>^2^, conventional
<i>R</i>-factors <i>R</i> are based on <i>F</i>, with <i>F</i> set to zero for
negative <i>F</i>^2^. The threshold expression of <i>F</i>^2^ >
\s(<i>F</i>^2^) is used only for calculating <i>R</i>-factors(gt) <i>etc</i>.
and is not relevant to the choice of reflections for refinement.
<i>R</i>-factors based on <i>F</i>^2^ are statistically about twice as large
as those based on <i>F</i>, and <i>R</i>- factors based on ALL data will be
even larger.
;
_reflns_number_total     1653
_reflns_number_gt     1467
_reflns_threshold_expression     I>2\s(I)
_refine_ls_structure_factor_coef     Fsqd
_refine_ls_matrix_type     full
_refine_ls_R_factor_all     0.0303
_refine_ls_R_factor_gt     0.0257
_refine_ls_wR_factor_gt     0.0624
_refine_ls_wR_factor_ref     0.0650
_refine_ls_goodness_of_fit_ref     1.052
_refine_ls_restrained_S_all     1.051
_refine_ls_number_reflns     1653
_refine_ls_number_parameters     106
_refine_ls_number_restraints     3
_refine_ls_hydrogen_treatment     mixed
_refine_ls_weighting_scheme     calc
_refine_ls_weighting_details
              'w=1/[\s^2^(Fo^2^)+(0.0352P)^2^+0.1904P] where P=(Fo^2^+2Fc^2^)/3'
_atom_sites_solution_hydrogens     geom
_atom_sites_solution_primary     direct
_atom_sites_solution_secondary     difmap
_refine_ls_shift/su_max     0.000
_refine_ls_shift/su_mean     0.000
_refine_diff_density_max     0.470
_refine_diff_density_min     -0.552
_refine_ls_extinction_method     none
_refine_ls_extinction_coef     ?
loop_
    _atom_type_symbol
    _atom_type_description
    _atom_type_scat_dispersion_real
    _atom_type_scat_dispersion_imag
    _atom_type_scat_source
    'C' 'C' 0.0033 0.0016
                         'International Tables Vol C Tables 4.2.6.8 and 6.1.1.4'
    'H' 'H' 0.0000 0.0000
                         'International Tables Vol C Tables 4.2.6.8 and 6.1.1.4'
    'Mn' 'Mn' 0.3368 0.7283
                         'International Tables Vol C Tables 4.2.6.8 and 6.1.1.4'
    'O' 'O' 0.0106 0.0060
                         'International Tables Vol C Tables 4.2.6.8 and 6.1.1.4'
    'P' 'P' 0.1023 0.0942
                         'International Tables Vol C Tables 4.2.6.8 and 6.1.1.4'
_computing_data_collection     'APEX2 (Bruker, 2007)'
_computing_cell_refinement     'SAINT (Bruker, 2007)'
_computing_data_reduction     'SAINT (Bruker, 2007)'
_computing_structure_solution     'SHELXS97 (Sheldrick, 2008)'
_computing_structure_refinement     'SHELXL97 (Sheldrick, 2008)'
_computing_molecular_graphics     'SHELXTL (Sheldrick, 2008)'
_computing_publication_material     'SHELXTL (Sheldrick, 2008)'
loop_
    _atom_site_type_symbol
    _atom_site_label
    _atom_site_fract_x
    _atom_site_fract_y
    _atom_site_fract_z
    _atom_site_U_iso_or_equiv
    _atom_site_adp_type
    _atom_site_calc_flag
    _atom_site_refinement_flags
    _atom_site_occupancy
    _atom_site_disorder_assembly
    _atom_site_disorder_group
    Mn Mn1 0.38352(4) 0.14623(5) 0.02672(4) 0.01004(10) Uani d . 1 . .
    Mn Mn2 0.26622(4) -0.02679(6) 0.26753(4) 0.01198(10) Uani d . 1 . .
    P P1 0.60110(6) 0.15130(8) 0.39476(6) 0.00740(13) Uani d . 1 . .
    O O1 0.45405(17) 0.0984(2) 0.26145(16) 0.0123(3) Uani d . 1 . .
    O O2 0.65691(17) -0.0342(2) 0.50294(16) 0.0110(3) Uani d . 1 . .
    O O3 0.57805(17) 0.3259(2) 0.48610(17) 0.0112(3) Uani d . 1 . .
    O O4 0.71121(17) 0.2029(2) 0.33744(17) 0.0124(3) Uani d . 1 . .
    O O5 0.17132(17) 0.0906(3) 0.03574(17) 0.0148(3) Uani d . 1 . .
    O O6 -0.03134(18) 0.0699(3) -0.18037(17) 0.0174(4) Uani d . 1 . .
    O O7W 0.22135(19) 0.1426(2) -0.21781(18) 0.0157(4) Uani d D 1 . .
    H H7A 0.1384(17) 0.118(4) -0.222(3) 0.019 Uiso d D 1 . .
    H H7B 0.231(3) 0.043(3) -0.268(3) 0.019 Uiso d D 1 . .
    C C1 0.0400(2) 0.0465(3) -0.0428(2) 0.0122(4) Uani d . 1 . .
loop_
    _atom_site_aniso_label
    _atom_site_aniso_U_11
    _atom_site_aniso_U_22
    _atom_site_aniso_U_33
    _atom_site_aniso_U_12
    _atom_site_aniso_U_13
    _atom_site_aniso_U_23
    Mn1 0.01109(18) 0.00852(19) 0.01143(17) 0.00060(12) 0.00591(14) 0.00116(11)
    Mn2 0.00891(18) 0.0177(2) 0.00885(17) -0.00151(13) 0.00360(14) -0.00260(12)
    P1 0.0080(3) 0.0070(3) 0.0073(2) -0.00008(19) 0.0035(2) -0.00015(18)
    O1 0.0098(8) 0.0162(8) 0.0092(7) -0.0004(6) 0.0027(6) 0.0008(6)
    O2 0.0140(8) 0.0081(8) 0.0102(7) 0.0009(6) 0.0050(6) 0.0013(5)
    O3 0.0140(8) 0.0099(8) 0.0126(7) -0.0005(6) 0.0084(7) -0.0016(6)
    O4 0.0129(8) 0.0130(8) 0.0133(7) -0.0006(6) 0.0078(6) 0.0011(6)
    O5 0.0088(8) 0.0214(9) 0.0121(7) -0.0022(7) 0.0031(6) 0.0005(6)
    O6 0.0105(8) 0.0299(10) 0.0111(7) -0.0017(7) 0.0041(7) 0.0022(7)
    O7W 0.0160(9) 0.0179(9) 0.0156(8) -0.0021(7) 0.0091(7) -0.0014(6)
    C1 0.0106(10) 0.0137(11) 0.0134(10) 0.0008(8) 0.0064(9) -0.0014(8)
_geom_special_details
;
All e.s.d.'s (except the e.s.d. in the dihedral angle between two l.s. planes)
are estimated using the full covariance matrix. The cell e.s.d.'s are taken
into account individually in the estimation of e.s.d.'s in distances, angles
and torsion angles; correlations between e.s.d.'s in cell parameters are only
used when they are defined by crystal symmetry. An approximate (isotropic)
treatment of cell e.s.d.'s is used for estimating e.s.d.'s involving l.s.
planes.
;
loop_
    _geom_bond_atom_site_label_1
    _geom_bond_atom_site_label_2
    _geom_bond_site_symmetry_2
    _geom_bond_distance
    _geom_bond_publ_flag
    Mn1 O2 2_655 2.1199(15) yes
    Mn1 O3 2_645 2.1407(15) yes
    Mn1 O1 . 2.1584(15) yes
    Mn1 O3 4_565 2.2219(15) yes
    Mn1 O5 . 2.2525(15) yes
    Mn1 O7W . 2.2637(17) yes
    Mn2 O2 3_656 2.1145(15) yes
    Mn2 O4 2_645 2.1218(15) yes
    Mn2 O1 . 2.1220(16) yes
    Mn2 O6 3 2.1809(17) yes
    Mn2 O5 . 2.2190(16) yes
    Mn2 O7W 4_566 2.5641(14) yes
    P1 O4 . 1.5225(15) ?
    P1 O1 . 1.5386(16) ?
    P1 O3 . 1.5481(15) ?
    P1 O2 . 1.5534(15) ?
    O2 Mn2 3_656 2.1145(15) ?
    O2 Mn1 2_645 2.1199(15) ?
    O3 Mn1 2_655 2.1407(15) ?
    O3 Mn1 4_566 2.2219(15) ?
    O4 Mn2 2_655 2.1218(15) ?
    O5 C1 . 1.250(3) ?
    O6 C1 . 1.249(3) ?
    O7W H7A . 0.85(2) ?
    O7W H7B . 0.86(2) ?
    C1 C1 3 1.558(4) ?
loop_
    _geom_angle_atom_site_label_1
    _geom_angle_atom_site_label_2
    _geom_angle_atom_site_label_3
    _geom_angle_site_symmetry_1
    _geom_angle_site_symmetry_3
    _geom_angle
    _geom_angle_publ_flag
    O2 Mn1 O3 2_655 2_645 168.73(6) ?
    O2 Mn1 O1 2_655 . 104.10(6) ?
    O3 Mn1 O1 2_645 . 86.86(6) ?
    O2 Mn1 O3 2_655 4_565 91.66(6) ?
    O3 Mn1 O3 2_645 4_565 82.11(6) ?
    O1 Mn1 O3 . 4_565 109.24(6) ?
    O2 Mn1 O5 2_655 . 91.86(6) ?
    O3 Mn1 O5 2_645 . 93.07(6) ?
    O1 Mn1 O5 . . 77.51(6) ?
    O3 Mn1 O5 4_565 . 171.35(6) ?
    O2 Mn1 O7W 2_655 . 81.74(6) ?
    O3 Mn1 O7W 2_645 . 89.39(6) ?
    O1 Mn1 O7W . . 155.02(6) ?
    O3 Mn1 O7W 4_565 . 94.65(6) ?
    O5 Mn1 O7W . . 78.05(6) ?
    O4 Mn2 O7W 2_645 4_566 154.66(7) ?
    O2 Mn2 O4 3_656 2_645 129.04(6) ?
    O2 Mn2 O1 3_656 . 93.71(6) ?
    O4 Mn2 O1 2_645 . 89.96(6) ?
    O2 Mn2 O6 3_656 3 105.17(6) ?
    O4 Mn2 O6 2_645 3 92.47(6) ?
    O1 Mn2 O6 . 3 153.30(6) ?
    O2 Mn2 O5 3_656 . 148.61(6) ?
    O4 Mn2 O5 2_645 . 81.83(6) ?
    O1 Mn2 O5 . . 78.99(6) ?
    O6 Mn2 O5 3 . 75.05(6) ?
    O4 P1 O1 . . 108.88(8) ?
    O4 P1 O3 . . 113.75(9) ?
    O1 P1 O3 . . 109.23(9) ?
    O4 P1 O2 . . 109.64(9) ?
    O1 P1 O2 . . 110.00(9) ?
    O3 P1 O2 . . 105.28(8) ?
    P1 O1 Mn2 . . 127.44(9) ?
    P1 O1 Mn1 . . 129.28(9) ?
    Mn2 O1 Mn1 . . 103.21(7) ?
    P1 O2 Mn2 . 3_656 117.17(8) ?
    P1 O2 Mn1 . 2_645 132.87(9) ?
    Mn2 O2 Mn1 3_656 2_645 106.93(6) ?
    P1 O3 Mn1 . 2_655 126.88(9) ?
    P1 O3 Mn1 . 4_566 124.19(9) ?
    Mn1 O3 Mn1 2_655 4_566 97.89(6) ?
    P1 O4 Mn2 . 2_655 129.80(9) ?
    C1 O5 Mn2 . . 114.85(14) ?
    C1 O5 Mn1 . . 143.03(14) ?
    Mn2 O5 Mn1 . . 97.22(6) ?
    C1 O6 Mn2 . 3 114.67(14) ?
    Mn1 O7W H7A . . 106.7(18) ?
    Mn1 O7W H7B . . 115.2(18) ?
    H7A O7W H7B . . 101.8(13) ?
    O6 C1 O5 . . 126.6(2) ?
    O6 C1 C1 . 3 118.0(2) ?
    O5 C1 C1 . 3 115.4(2) ?
loop_
    _geom_hbond_atom_site_label_D
    _geom_hbond_atom_site_label_H
    _geom_hbond_atom_site_label_A
    _geom_hbond_site_symmetry_A
    _geom_hbond_distance_DH
    _geom_hbond_distance_HA
    _geom_hbond_distance_DA
    _geom_hbond_angle_DHA
    O7W H7A O6 . 0.85(2) 2.00(2) 2.828(3) 167(3)
    O7W H7B O4 3_655 0.86(2) 1.95(2) 2.787(2) 167(3)
data_global
_journal_date_recd_electronic     2009-03-09
_journal_date_accepted     2009-03-31
_journal_name_full     'Acta Crystallographica, Section E'
_journal_year     2009
_journal_volume     65
_journal_issue      5
_journal_page_first     i32
_journal_page_last     i32
_journal_paper_category     QI
_journal_coeditor_code     SI2161
_publ_contact_author_name     'Zhang Aiyun'
_publ_contact_author_address
;
Department of Physics and Chemistry
Henan Polytechnic University
Jiaozuo 454000
People's Republic of China
;
_publ_contact_author_email     'zay@hpu.edu.cn'
_publ_contact_author_fax     ?
_publ_contact_author_phone     '86-391-3987818'
_publ_section_title
;
A new aquamanganese(II) oxalate--phosphate polymer,
Mn(C~2~O~4~)Mn~3~(PO~4~)~2~(H~2~O)~2~
;
loop_
    _publ_author_name
    _publ_author_footnote
    _publ_author_address
    'Zheng, Juan' .
;
Department of Physics and Chemistry
Henan Polytechnic University
Jiaozuo 454000
People's Republic of China
;
    'Shen, Yuxia' .
;
Department of Physics and Chemistry
Henan Polytechnic University
Jiaozuo 454000
People's Republic of China
;
    'Song, Tao' .
;
Department of Physics and Chemistry
Henan Polytechnic University
Jiaozuo 454000
People's Republic of China
;
    'Zhang, Aiyun' .
;
Department of Physics and Chemistry
Henan Polytechnic University
Jiaozuo 454000
People's Republic of China
;
