# Supplementary material for: A new aqua­manganese(II) oxalate phosphate, Mn(C2O4)Mn3(PO4)2(H2O)2
Source: Acta Crystallogr Sect E Struct Rep Online. 2009 Apr 2;65(Pt 5):i32. doi: 10.1107/S160053680901201X (PMC2977538; doi:10.1107/S160053680901201X)
Supplement: Supplementary file 2 [file e-65-00i32-Isup2.hkl]

# 
# h,k,l, Fc-squared, Fo-squared, sigma(Fo-squared) and status flag 
# 
data_I
_shelx_title ' W in P2(1)/c' 
_shelx_refln_list_code          4 
_shelx_F_calc_maximum      227.35 
_exptl_crystal_F_000       516.00 
_reflns_d_resolution_high  0.7128 
 
loop_ 
 _symmetry_equiv_pos_as_xyz 
 'x, y, z' 
 '-x, y+1/2, -z+1/2' 
 '-x, -y, -z' 
 'x, -y-1/2, z-1/2' 
 
_cell_length_a    10.2759 
_cell_length_b     6.5220 
_cell_length_c    10.0701 
_cell_angle_alpha  90.000 
_cell_angle_beta  116.926 
_cell_angle_gamma  90.000 
 
_shelx_F_squared_multiplier     1.000 
 
loop_ 
 _refln_index_h 
 _refln_index_k 
 _refln_index_l 
 _refln_F_squared_calc 
 _refln_F_squared_meas 
 _refln_F_squared_sigma 
 _refln_observed_status 
   1   0   0    18267.66    14861.61    414.37 o 
   2   0   0     3826.51     3849.32     58.62 o 
   3   0   0     9985.94     9981.75    113.43 o 
   4   0   0       96.02       80.22      5.43 o 
   5   0   0     7399.17     7524.12     90.01 o 
   6   0   0     6408.79     6059.11    159.76 o 
   7   0   0     1060.47     1046.56     35.55 o 
   8   0   0     2935.82     3312.44     81.83 o 
   9   0   0     6721.47     6710.66    193.16 o 
  10   0   0       41.89       32.26     18.28 o 
  11   0   0      257.65      242.80     36.56 o 
  12   0   0      192.46      157.50     32.49 o 
   1   1   0      268.54      258.71      4.21 o 
   2   1   0      113.69      117.44      5.86 o 
   3   1   0      342.33      360.55      6.18 o 
   4   1   0      867.35      998.20     14.47 o 
   5   1   0     1904.97     1870.77     24.25 o 
   6   1   0     2115.09     2079.65     32.53 o 
   7   1   0        5.86        3.16      3.85 o 
   8   1   0     1231.75     1213.75     33.43 o 
   9   1   0      648.38      675.04     31.50 o 
  10   1   0      330.94      318.16     21.62 o 
  11   1   0       86.50       62.95     12.50 o 
  12   1   0       46.46       44.89     11.84 o 
   0   2   0     5272.84     5362.27     80.21 o 
   1   2   0     2433.08     2519.70     40.94 o 
   2   2   0     2336.43     2215.85     40.87 o 
   3   2   0      396.73      462.36      8.15 o 
   4   2   0     5971.01     6099.06     62.99 o 
   5   2   0     1592.10     1527.61     23.34 o 
   6   2   0        6.42        5.59      3.21 o 
   7   2   0      203.48      224.12     12.06 o 
   8   2   0      176.65      198.12     15.34 o 
   9   2   0       72.30       96.83     21.23 o 
  10   2   0     1897.23     2002.15     53.37 o 
  11   2   0      732.80      711.32     32.75 o 
  12   2   0      140.18      122.16     34.98 o 
   1   3   0     1013.44     1059.70     17.20 o 
   2   3   0      363.81      400.67      7.72 o 
   3   3   0     1254.77     1337.01     16.41 o 
   4   3   0      994.49     1042.61     15.50 o 
   5   3   0     1069.02     1087.56     21.49 o 
   6   3   0      168.29      178.45      9.58 o 
   7   3   0      476.63      493.28     21.82 o 
   8   3   0      392.98      354.98     24.21 o 
   9   3   0       16.48       26.29      7.89 o 
  10   3   0       19.32       12.10      8.81 o 
  11   3   0       22.78       13.54     15.34 o 
  12   3   0      103.96       78.53     26.18 o 
   0   4   0     3077.44     2956.25     51.11 o 
   1   4   0     3180.20     3203.07     43.13 o 
   2   4   0     3243.47     3275.44     40.21 o 
   3   4   0       77.39       98.25      8.39 o 
   4   4   0     7654.37     7558.28    169.06 o 
   5   4   0     7849.19     7666.37    153.47 o 
   6   4   0       64.11       61.89     15.31 o 
   7   4   0      549.29      555.23     20.16 o 
   8   4   0       92.51       95.66     17.13 o 
   9   4   0      239.24      279.55     26.26 o 
  10   4   0     1251.30     1277.18     95.00 o 
  11   4   0      422.29      440.02     51.00 o 
   1   5   0     1950.71     2001.09     38.63 o 
   2   5   0      143.30      178.29     14.85 o 
   3   5   0     1236.17     1186.76     29.18 o 
   4   5   0      230.51      255.94     30.33 o 
   5   5   0      156.30      157.85     18.43 o 
   6   5   0       59.00       86.93     17.73 o 
   7   5   0     1059.84     1101.26     42.54 o 
   8   5   0       49.09       32.18      9.35 o 
   9   5   0      904.10     1019.22    123.21 o 
  10   5   0     1176.12     1185.12     73.11 o 
   0   6   0     4519.55     4623.15    150.28 o 
   1   6   0     2730.48     2761.37     52.24 o 
   2   6   0      331.64      339.58     14.58 o 
   3   6   0     1108.19     1036.37     31.66 o 
   4   6   0      894.67      951.90     38.44 o 
   5   6   0     1141.71     1223.40     53.71 o 
   6   6   0     2050.21     1994.14     71.53 o 
   7   6   0        8.35        4.38     10.15 o 
   8   6   0     1205.63     1234.19     62.96 o 
   9   6   0      969.71      989.71     64.09 o 
   1   7   0      987.50     1135.67     44.27 o 
   2   7   0       96.48      104.04     17.38 o 
   3   7   0      265.11      320.88     38.81 o 
   4   7   0      144.34      125.63     18.33 o 
   5   7   0      892.95      797.04     41.97 o 
   6   7   0      634.80      604.30     37.09 o 
   7   7   0      323.74      270.78     39.71 o 
   0   8   0      152.02      149.83     29.33 o 
   1   8   0      240.29      277.96     27.07 o 
   2   8   0       55.10       76.72     23.02 o 
   3   8   0        4.54       23.92     17.15 o 
   4   8   0      155.96      138.10     30.24 o 
 -13   1   1      233.09      189.95     42.20 o 
 -12   1   1      384.90      392.91     39.53 o 
 -11   1   1      160.41      139.98     18.31 o 
 -10   1   1      926.09      922.60     32.38 o 
  -9   1   1      223.16      226.13     23.83 o 
  -8   1   1     1376.65     1374.34     39.54 o 
  -7   1   1      325.77      349.70     10.58 o 
  -6   1   1     1591.32     1569.38     23.80 o 
  -5   1   1    13513.05    13398.33    122.00 o 
  -4   1   1       93.32       88.12      3.57 o 
  -3   1   1     2610.83     2737.24     26.02 o 
  -2   1   1      380.68      401.38      9.86 o 
  -1   1   1     9582.92     9103.92     85.79 o 
   0   1   1     3240.38     3231.27     68.30 o 
   1   1   1     1823.40     1964.53     20.85 o 
   2   1   1     2432.19     2467.91     24.37 o 
   3   1   1      981.25      802.29     10.31 o 
   4   1   1     2100.58     2012.33     23.02 o 
   5   1   1      247.84      266.74      8.66 o 
   6   1   1     1430.76     1463.86     35.37 o 
   7   1   1       30.78       40.14      6.58 o 
   8   1   1      439.39      452.91     22.17 o 
   9   1   1     3000.11     3019.07     67.83 o 
  10   1   1      915.13      977.93     49.26 o 
  11   1   1      236.36      243.27     21.62 o 
  12   1   1     2309.71     2379.48     80.84 o 
 -12   2   1      584.28      634.78     42.71 o 
 -11   2   1     1574.01     1626.92     48.43 o 
 -10   2   1     3398.15     3450.74     75.30 o 
  -9   2   1      175.95      172.25     15.36 o 
  -8   2   1     2336.56     2210.91     66.60 o 
  -7   2   1     3923.30     3862.04     55.37 o 
  -6   2   1     3942.57     3943.31     54.65 o 
  -5   2   1     2522.39     2537.98     31.03 o 
  -4   2   1      813.81      887.99     13.39 o 
  -3   2   1     3341.11     3302.77     33.00 o 
  -2   2   1    11401.70    10780.69    188.41 o 
  -1   2   1    25556.97    23109.03    232.37 o 
   0   2   1       23.63       39.84      2.83 o 
   1   2   1      203.93      189.89      5.77 o 
   2   2   1      386.28      333.89      5.80 o 
   3   2   1     2253.17     2162.43     21.85 o 
   4   2   1     6487.55     6518.10     62.32 o 
   5   2   1      359.27      383.59     21.17 o 
   6   2   1     3225.88     3237.94     53.77 o 
   7   2   1     1889.07     1899.90     55.93 o 
   8   2   1     1023.38      990.96     32.12 o 
   9   2   1       51.23       48.98     10.05 o 
  10   2   1      424.73      472.24     26.74 o 
  11   2   1     1062.05     1052.74     39.35 o 
  12   2   1      821.93      744.21     45.11 o 
 -12   3   1      358.28      304.18     43.33 o 
 -11   3   1      323.14      325.75     23.43 o 
 -10   3   1      131.59      144.07     17.36 o 
  -9   3   1      227.92      197.80     19.54 o 
  -8   3   1      113.00      110.36      9.71 o 
  -7   3   1      402.77      444.47     15.40 o 
  -6   3   1      162.22      170.00      9.27 o 
  -5   3   1      359.02      383.70     11.70 o 
  -4   3   1     4276.47     4561.66     66.68 o 
  -3   3   1     7892.88     8157.47     78.58 o 
  -2   3   1       63.07       72.89      3.61 o 
  -1   3   1    20953.89    20327.95    206.62 o 
   0   3   1     4257.57     4489.67     49.97 o 
   1   3   1     1150.46     1144.28     23.92 o 
   2   3   1      622.10      669.35     27.91 o 
   3   3   1     1237.86     1323.87     20.18 o 
   4   3   1      776.03      795.81     14.84 o 
   5   3   1     5046.59     5013.03     67.46 o 
   6   3   1      266.73      279.16     12.01 o 
   7   3   1     2987.18     3057.73     63.27 o 
   8   3   1     2925.76     2968.38     65.32 o 
   9   3   1        0.92       -6.00      6.68 o 
  10   3   1      384.15      384.90     32.19 o 
  11   3   1      160.65      154.35     32.95 o 
 -11   4   1      284.09      293.35     41.07 o 
 -10   4   1      238.41      282.80     30.91 o 
  -9   4   1     1565.19     1550.23    121.63 o 
  -8   4   1      323.11      364.98     20.38 o 
  -7   4   1     2801.37     2814.37     56.23 o 
  -6   4   1     2824.52     2717.21     56.35 o 
  -5   4   1      276.94      288.80     13.94 o 
  -4   4   1      138.44      146.08     10.89 o 
  -3   4   1      373.21      417.59     14.23 o 
  -2   4   1      666.82      692.86     13.95 o 
  -1   4   1      663.49      678.09     12.39 o 
   0   4   1     3528.63     3525.60     38.63 o 
   1   4   1      670.98      661.52     12.71 o 
   2   4   1     6286.57     6251.90     73.60 o 
   3   4   1     3927.56     4016.13    101.96 o 
   4   4   1      797.28      780.48     20.78 o 
   5   4   1      712.36      697.44     23.65 o 
   6   4   1        0.08       -2.54      4.08 o 
   7   4   1       23.28       16.14      7.29 o 
   8   4   1      509.57      519.41     29.16 o 
   9   4   1      785.57      832.07     41.16 o 
  10   4   1       53.62       70.40     24.82 o 
  11   4   1      690.36      614.22     60.02 o 
 -11   5   1      365.53      421.97     48.74 o 
 -10   5   1       57.58       26.63     16.70 o 
  -9   5   1      402.18      401.19     24.09 o 
  -8   5   1       18.58        6.05      6.41 o 
  -7   5   1      615.52      624.37     25.08 o 
  -6   5   1      195.47      178.82     16.78 o 
  -5   5   1      137.47      113.18     13.27 o 
  -4   5   1      158.07      165.78     12.21 o 
  -3   5   1     1502.31     1483.79     69.48 o 
  -2   5   1      406.43      428.59     13.87 o 
  -1   5   1      170.06      182.46      9.27 o 
   0   5   1      553.42      558.94     14.01 o 
   1   5   1      408.37      400.98     17.80 o 
   2   5   1      214.41      209.15     11.17 o 
   3   5   1      618.80      623.26     34.46 o 
   4   5   1       29.81       20.22      6.22 o 
   5   5   1      105.28      108.00     11.49 o 
   6   5   1       62.08       51.85      7.85 o 
   7   5   1      746.21      709.32     34.86 o 
   8   5   1      115.41      111.46     15.00 o 
   9   5   1        2.05      -10.38     10.38 o 
  10   5   1       84.03       67.24     25.27 o 
  -9   6   1      524.70      421.97     44.68 o 
  -8   6   1      173.00      186.22     39.26 o 
  -7   6   1     1748.55     1800.79    104.93 o 
  -6   6   1     2982.49     2939.08     81.84 o 
  -5   6   1      803.01      748.63     34.46 o 
  -4   6   1      804.05      852.58     35.74 o 
  -3   6   1      601.36      594.49     18.57 o 
  -2   6   1     1383.64     1352.59     47.81 o 
  -1   6   1     1644.21     1658.42     32.82 o 
   0   6   1     1529.43     1486.78     37.59 o 
   1   6   1      223.66      241.76     27.30 o 
   2   6   1     2624.27     2487.18     61.62 o 
   3   6   1     2324.81     2187.16     49.72 o 
   4   6   1       32.48       30.01     10.21 o 
   5   6   1      556.85      525.28     38.14 o 
   6   6   1       56.94       65.00     14.04 o 
   7   6   1       74.00       69.00     15.16 o 
   8   6   1      411.62      514.03     49.19 o 
  -8   7   1      477.90      492.82     51.45 o 
  -7   7   1      267.27      303.57     42.65 o 
  -6   7   1      321.48      361.19     41.75 o 
  -5   7   1       82.44       74.50     14.82 o 
  -4   7   1        5.16        9.68      9.09 o 
  -3   7   1       20.02       11.30     19.41 o 
  -2   7   1       25.10       42.19     11.44 o 
  -1   7   1      216.37      232.67     22.34 o 
   0   7   1      210.49      277.74     23.93 o 
   1   7   1      528.40      654.27     88.23 o 
   2   7   1       15.28       18.95     14.44 o 
   3   7   1     1047.29     1053.34     63.63 o 
   4   7   1     1030.56     1034.42     43.66 o 
   5   7   1       31.34       20.07     11.01 o 
   6   7   1      133.00      157.94     22.65 o 
   7   7   1       51.17       99.74     26.63 o 
  -5   8   1      570.88      576.31     56.41 o 
  -4   8   1      738.27      753.22     62.28 o 
  -3   8   1      690.19      669.28     57.32 o 
  -2   8   1     3405.14     3759.35    146.22 o 
  -1   8   1      522.10      549.02     81.23 o 
   0   8   1      320.67      341.28     28.88 o 
   1   8   1      141.29      146.10     20.11 o 
   2   8   1       16.26       30.24     17.15 o 
   3   8   1     1038.06     1033.03     68.60 o 
   4   8   1     1885.53     1891.41     98.38 o 
   0   9   1       60.40       31.14     20.31 o 
 -13   0   2     2239.90     2062.00    104.25 o 
 -12   0   2      878.34      877.78     60.93 o 
 -11   0   2        3.01        7.22     10.83 o 
 -10   0   2      726.37      780.79     34.35 o 
  -9   0   2     1644.06     1780.11    120.27 o 
  -8   0   2     2326.77     2351.64     61.70 o 
  -7   0   2     5649.26     5599.38    147.58 o 
  -6   0   2     6636.61     6877.45     75.92 o 
  -5   0   2     7777.45     8254.57     88.35 o 
  -4   0   2    51687.29    44217.58    442.75 o 
  -3   0   2    15178.51    14224.28    145.17 o 
  -2   0   2      670.03      671.53     10.65 o 
  -1   0   2      219.74      204.99      7.58 o 
   0   0   2      281.13      343.96     10.66 o 
   1   0   2    13703.39    13123.71    190.00 o 
   2   0   2    22149.33    19728.25    344.20 o 
   3   0   2      900.73      916.79     16.24 o 
   4   0   2    22702.55    22134.81    249.28 o 
   5   0   2    11542.05    11745.76    221.29 o 
   6   0   2        5.81        3.03     13.76 o 
   7   0   2      372.46      361.39     24.82 o 
   8   0   2     1270.87     1203.39     44.20 o 
   9   0   2        3.12       21.78      9.38 o 
  10   0   2     1335.56     1268.61     73.11 o 
  11   0   2     2342.63     2208.23    106.96 o 
 -13   1   2        1.24       -8.87      8.87 o 
 -12   1   2        0.15       -4.94      8.45 o 
 -11   1   2       18.49       37.60     19.39 o 
 -10   1   2      514.45      546.22     25.34 o 
  -9   1   2      207.43      203.35     15.62 o 
  -8   1   2      499.35      531.98     17.56 o 
  -7   1   2       28.96       30.76      4.13 o 
  -6   1   2      254.69      250.13      9.56 o 
  -5   1   2     1328.50     1533.68     17.47 o 
  -4   1   2     3184.78     3625.58     34.03 o 
  -3   1   2      868.18      880.11     14.47 o 
  -2   1   2      971.73      984.38     13.37 o 
  -1   1   2      890.47      945.87     11.64 o 
   0   1   2     3000.85     3146.94     28.05 o 
   1   1   2     3127.18     3267.85     29.92 o 
   2   1   2     1106.45     1034.80     12.30 o 
   3   1   2       31.09       50.60      2.98 o 
   4   1   2      601.57      634.73     10.14 o 
   5   1   2     1594.81     1632.29     35.96 o 
   6   1   2     2043.02     1975.97     61.63 o 
   7   1   2     1140.44     1038.61     36.10 o 
   8   1   2      767.11      739.01     27.66 o 
   9   1   2      496.24      562.92     27.50 o 
  10   1   2     1940.69     2047.47     56.18 o 
  11   1   2      910.34     1067.77     50.05 o 
 -13   2   2      145.68      159.96     46.71 o 
 -12   2   2        3.27        5.56      8.44 o 
 -11   2   2      917.16      906.38     66.95 o 
 -10   2   2      372.37      363.34     21.97 o 
  -9   2   2     1517.57     1461.17     39.78 o 
  -8   2   2     3498.35     3607.83     71.61 o 
  -7   2   2      283.67      300.72     11.78 o 
  -6   2   2     6393.91     6540.18     74.74 o 
  -5   2   2      128.98      137.33      4.38 o 
  -4   2   2     2999.67     3102.21     67.64 o 
  -3   2   2       43.20       27.50      3.00 o 
  -2   2   2     4674.62     4375.94     60.71 o 
  -1   2   2       27.41       35.52      3.02 o 
   0   2   2     5069.48     4913.20     50.31 o 
   1   2   2     4880.18     5170.82     57.47 o 
   2   2   2       23.07       45.22      2.77 o 
   3   2   2      240.01      227.24      7.01 o 
   4   2   2     1027.06     1023.79     15.76 o 
   5   2   2      134.34      151.39     12.84 o 
   6   2   2     2344.68     2408.27     44.05 o 
   7   2   2     2464.90     2512.82     56.30 o 
   8   2   2      238.26      214.66     17.30 o 
   9   2   2      676.40      675.63     33.30 o 
  10   2   2       18.18       25.02      9.24 o 
  11   2   2      242.23      223.60     26.14 o 
 -12   3   2      133.79      127.17     20.25 o 
 -11   3   2      255.12      266.27     21.12 o 
 -10   3   2      461.17      440.16     23.81 o 
  -9   3   2      688.91      652.99     32.03 o 
  -8   3   2     1064.77     1113.40     24.80 o 
  -7   3   2      425.82      462.84     16.40 o 
  -6   3   2      656.56      649.60     16.18 o 
  -5   3   2       56.88       71.31      5.88 o 
  -4   3   2      817.75      826.78     18.77 o 
  -3   3   2       32.41       35.32      3.33 o 
  -2   3   2      579.62      670.36     12.21 o 
  -1   3   2     4494.81     4574.31     47.33 o 
   0   3   2        0.58        3.85      1.95 o 
   1   3   2     1613.53     1730.43     24.18 o 
   2   3   2     1855.29     1872.13     38.43 o 
   3   3   2       57.37       61.78      3.25 o 
   4   3   2      385.11      372.84     10.00 o 
   5   3   2      377.93      356.00     15.25 o 
   6   3   2      506.23      533.76     50.66 o 
   7   3   2       56.51       64.79     17.39 o 
   8   3   2      873.25      908.34     61.38 o 
   9   3   2       78.04      111.65     18.62 o 
  10   3   2      271.75      307.34     42.87 o 
  11   3   2      115.97      118.24     31.59 o 
 -12   4   2      113.57       90.26     25.72 o 
 -11   4   2     1071.22     1109.75     69.50 o 
 -10   4   2        0.61       -4.12     14.22 o 
  -9   4   2     4050.08     4035.68    119.53 o 
  -8   4   2     5735.41     5622.35     88.87 o 
  -7   4   2       97.28      107.75     14.30 o 
  -6   4   2      284.21      314.57     14.53 o 
  -5   4   2      316.66      288.97     14.38 o 
  -4   4   2     1185.33     1205.37     31.01 o 
  -3   4   2     4856.05     4648.15    100.17 o 
  -2   4   2     5132.96     5100.01     72.46 o 
  -1   4   2       57.62       58.76      4.18 o 
   0   4   2     5316.01     5061.30     58.78 o 
   1   4   2     3966.38     3835.15     54.47 o 
   2   4   2        1.26       -0.30      2.21 o 
   3   4   2        2.86       11.99      2.89 o 
   4   4   2       34.34       42.79      6.53 o 
   5   4   2      552.09      527.63     35.22 o 
   6   4   2     3193.73     3074.25     65.66 o 
   7   4   2     1710.23     1675.75     45.18 o 
   8   4   2      203.39      195.66     42.65 o 
   9   4   2     2519.37     2435.87     78.77 o 
  10   4   2      388.81      391.28     48.74 o 
 -11   5   2      425.96      545.63     52.35 o 
  -9   5   2      105.24      121.31     17.98 o 
  -8   5   2       56.37       35.49     11.44 o 
  -7   5   2       25.61       28.93      7.72 o 
  -6   5   2       72.25       68.47     10.03 o 
  -5   5   2     1470.62     1431.71     36.38 o 
  -4   5   2      477.17      477.84     19.74 o 
  -3   5   2     1752.81     1782.65     77.32 o 
  -2   5   2     1407.75     1505.33     29.23 o 
  -1   5   2     2391.05     2340.91     34.95 o 
   0   5   2      246.65      255.25     10.30 o 
   1   5   2      102.88       94.52      9.45 o 
   2   5   2      196.27      190.42     10.93 o 
   3   5   2     2786.82     2775.38     77.30 o 
   4   5   2      134.05      149.84     11.54 o 
   5   5   2     2751.40     2829.15    104.61 o 
   6   5   2     2131.40     2126.56     53.40 o 
   7   5   2      606.37      590.06     53.56 o 
   8   5   2       95.04       76.20     12.81 o 
   9   5   2        7.29        4.51     16.70 o 
  -9   6   2      177.57      165.63     29.33 o 
  -8   6   2      392.04      354.26     29.14 o 
  -7   6   2     1049.62     1048.61     44.04 o 
  -6   6   2       68.17       66.57     17.83 o 
  -5   6   2      675.88      673.83     42.65 o 
  -4   6   2     3551.11     3360.82     93.65 o 
  -3   6   2     2450.48     2519.74     45.57 o 
  -2   6   2       41.91       42.26      5.95 o 
  -1   6   2      665.60      652.84     28.87 o 
   0   6   2      501.46      485.52     30.94 o 
   1   6   2     2406.53     2387.74    129.32 o 
   2   6   2     5109.72     5029.13     78.97 o 
   3   6   2      117.13      144.02     17.47 o 
   4   6   2      815.49      888.73     38.37 o 
   5   6   2     1210.31     1261.72    122.75 o 
   6   6   2      274.23      241.93     24.89 o 
   7   6   2      206.30      234.15     26.18 o 
   8   6   2       54.87       46.94     20.76 o 
  -8   7   2        1.47       16.25     17.60 o 
  -7   7   2       41.53       41.75     13.72 o 
  -6   7   2       86.13       83.36     18.95 o 
  -5   7   2      747.20      674.79     35.99 o 
  -4   7   2      200.30      213.23     27.98 o 
  -3   7   2      332.92      365.19     26.58 o 
  -2   7   2       51.29       53.06     12.43 o 
  -1   7   2      790.35      896.04     38.61 o 
   0   7   2       46.73       36.39     11.16 o 
   1   7   2      991.34     1004.52     46.26 o 
   2   7   2      367.31      353.82     40.17 o 
   3   7   2      433.18      445.89     45.13 o 
   4   7   2      769.77      774.44     55.96 o 
   5   7   2      103.05      142.66     54.83 o 
   6   7   2       88.76      123.66     28.88 o 
  -5   8   2        2.94        1.35     13.54 o 
  -4   8   2      435.20      463.94     49.19 o 
  -3   8   2      417.67      358.33     44.68 o 
  -2   8   2        6.54       15.55     10.47 o 
  -1   8   2       43.87       32.66     13.09 o 
   0   8   2        1.95        2.94     10.08 o 
   1   8   2       42.69       38.81     18.50 o 
   2   8   2      117.85      136.29     29.79 o 
   3   8   2        0.09        2.71     14.44 o 
 -13   1   3        3.24        0.45      9.51 o 
 -12   1   3      982.47      972.05     44.68 o 
 -11   1   3      608.98      643.04     28.71 o 
 -10   1   3     1166.63     1095.16     34.27 o 
  -9   1   3     5894.18     5906.02    106.29 o 
  -8   1   3      367.54      388.63     13.66 o 
  -7   1   3     2483.59     2536.16     31.86 o 
  -6   1   3        9.16       13.25      2.07 o 
  -5   1   3     3416.91     3643.95     33.80 o 
  -4   1   3     3729.91     3842.99     34.36 o 
  -3   1   3      769.52      664.25     12.28 o 
  -2   1   3      206.24      203.00      4.93 o 
  -1   1   3    10526.26    10219.12     97.81 o 
   0   1   3     4999.70     4899.62     46.35 o 
   1   1   3       23.01       27.73      2.11 o 
   2   1   3     1544.43     1575.39     17.85 o 
   3   1   3     1001.83     1067.89     14.21 o 
   4   1   3       18.05       21.62      4.69 o 
   5   1   3     7235.89     6921.44     99.74 o 
   6   1   3     4066.30     3845.47     75.19 o 
   7   1   3       33.54       34.92      8.25 o 
   8   1   3     2284.39     2238.49     55.57 o 
   9   1   3      397.69      384.39     24.29 o 
  10   1   3       26.25       24.60     15.80 o 
  11   1   3        6.38        9.98     11.71 o 
 -13   2   3      102.24      134.38     21.65 o 
 -12   2   3       70.24       47.50     11.16 o 
 -11   2   3     1027.23     1110.85     37.36 o 
 -10   2   3     3396.34     3329.61     71.65 o 
  -9   2   3     5848.37     5940.33    107.61 o 
  -8   2   3      845.53      863.88     21.11 o 
  -7   2   3        5.21        5.67      3.22 o 
  -6   2   3     7943.51     7745.06     96.07 o 
  -5   2   3     8370.08     8385.89    128.86 o 
  -4   2   3     1101.78     1133.86     17.15 o 
  -3   2   3      684.69      722.76     13.39 o 
  -2   2   3     2045.66     2408.30     32.71 o 
  -1   2   3      867.72      724.58      9.88 o 
   0   2   3     8890.22     8631.29     92.75 o 
   1   2   3      369.21      358.08      9.23 o 
   2   2   3     2259.25     2248.96     25.16 o 
   3   2   3     4590.79     4710.57     51.19 o 
   4   2   3     1055.40     1088.30     29.09 o 
   5   2   3      382.14      390.89     14.91 o 
   6   2   3       96.13       87.61     13.03 o 
   7   2   3        6.62        8.59      6.06 o 
   8   2   3     1514.82     1551.58     44.47 o 
   9   2   3      353.78      395.14     25.06 o 
  10   2   3        8.73       26.01     12.43 o 
 -13   3   3      130.68      149.64     50.77 o 
 -12   3   3      194.99      247.63     21.79 o 
 -11   3   3      150.55      150.29     22.45 o 
 -10   3   3        1.77        1.59      8.46 o 
  -9   3   3       28.50       30.51      8.66 o 
  -8   3   3      898.45      911.27     21.85 o 
  -7   3   3      797.88      850.17     24.95 o 
  -6   3   3      173.76      181.53      9.19 o 
  -5   3   3     7532.27     7411.81    114.64 o 
  -4   3   3     3652.25     3807.74     46.12 o 
  -3   3   3       41.12       35.53      3.67 o 
  -2   3   3      624.52      620.79     12.67 o 
  -1   3   3       93.33      120.39      5.17 o 
   0   3   3     6573.64     6737.09     69.66 o 
   1   3   3    16751.75    15864.51    154.11 o 
   2   3   3      568.57      548.75     12.95 o 
   3   3   3     7769.48     7756.57     79.66 o 
   4   3   3     7634.26     7638.58    125.72 o 
   5   3   3      199.88      178.56     13.85 o 
   6   3   3        2.79       13.15      6.23 o 
   7   3   3      174.73      128.13     17.61 o 
   8   3   3       19.20       22.01     11.28 o 
   9   3   3     2063.07     2177.70     92.52 o 
  10   3   3     1555.63     1577.30     88.46 o 
 -12   4   3      192.25      187.29     34.75 o 
 -11   4   3      442.52      429.87     32.16 o 
 -10   4   3     1592.17     1613.56     57.57 o 
  -9   4   3      191.49      204.98     19.93 o 
  -8   4   3      327.75      325.60     17.53 o 
  -7   4   3       67.95       64.47      7.00 o 
  -6   4   3       90.92       85.17      7.03 o 
  -5   4   3     4279.69     4066.25     57.64 o 
  -4   4   3     2655.84     2569.22     58.35 o 
  -3   4   3      118.51      132.07      7.93 o 
  -2   4   3     4529.04     4413.75     57.17 o 
  -1   4   3      690.72      676.35     13.62 o 
   0   4   3       37.55       50.65      4.95 o 
   1   4   3      504.59      511.89     11.41 o 
   2   4   3      228.27      253.27      8.72 o 
   3   4   3        1.86        2.27      3.24 o 
   4   4   3      807.74      856.72     23.95 o 
   5   4   3       82.40       82.48     18.59 o 
   6   4   3       26.95       16.63      7.29 o 
   7   4   3     1232.78     1208.81     39.73 o 
   8   4   3      236.07      251.47     26.66 o 
   9   4   3      175.89      194.06     35.20 o 
 -10   5   3      414.35      400.76     46.94 o 
  -9   5   3      180.00      186.08     21.18 o 
  -8   5   3      426.79      466.56     61.83 o 
  -7   5   3     1570.92     1402.36     48.46 o 
  -6   5   3      292.86      277.75     16.36 o 
  -5   5   3      321.31      307.31     16.14 o 
  -4   5   3      116.59      119.89      9.99 o 
  -3   5   3     2003.66     1956.93     40.10 o 
  -2   5   3       85.02       85.38      6.35 o 
  -1   5   3      956.74      957.28     31.59 o 
   0   5   3      169.91      176.22      9.31 o 
   1   5   3      999.63     1028.83     25.06 o 
   2   5   3        8.19        7.52      3.20 o 
   3   5   3      376.86      364.28     16.21 o 
   4   5   3      860.52      862.93     25.20 o 
   5   5   3        0.53        0.57      8.86 o 
   6   5   3      278.11      261.84     19.98 o 
   7   5   3       15.81       17.93      8.59 o 
   8   5   3      271.65      308.69     41.97 o 
   9   5   3        9.88       20.31     18.95 o 
 -10   6   3     2031.18     1964.07     93.87 o 
  -9   6   3       71.92      108.76     25.27 o 
  -8   6   3       64.15       30.83     11.76 o 
  -7   6   3        6.89       15.96      9.41 o 
  -6   6   3       43.68        8.22      8.60 o 
  -5   6   3     2793.13     2679.52     74.35 o 
  -4   6   3     2468.26     2339.17     68.15 o 
  -3   6   3        0.71        6.08      3.84 o 
  -2   6   3     4053.90     4051.48     72.50 o 
  -1   6   3     1839.42     1833.37     37.80 o 
   0   6   3        5.97        3.10      4.20 o 
   1   6   3      599.93      586.25     22.21 o 
   2   6   3       70.56       76.74     22.34 o 
   3   6   3       26.84       17.46      9.09 o 
   4   6   3     1008.93      953.08     41.30 o 
   5   6   3      462.83      411.11     48.52 o 
   6   6   3       24.69       31.37     12.76 o 
   7   6   3      975.37      968.50     63.63 o 
  -8   7   3      116.76      148.93     30.69 o 
  -7   7   3       13.12        3.82     10.28 o 
  -6   7   3       31.70       20.33     10.98 o 
  -5   7   3      688.21      648.66     36.45 o 
  -4   7   3      944.64      945.66     41.07 o 
  -3   7   3      757.07      785.59     29.26 o 
  -2   7   3      316.74      359.29     27.98 o 
  -1   7   3     1017.49     1043.41     60.02 o 
   0   7   3      934.76      944.78     40.03 o 
   1   7   3      385.85      422.13     29.17 o 
   2   7   3      126.48      179.62     31.59 o 
   3   7   3      239.28      244.61     37.01 o 
   4   7   3      992.05      996.48     64.99 o 
   5   7   3     1143.51     1189.77     50.95 o 
  -5   8   3      608.82      662.06     59.57 o 
  -4   8   3       55.00       55.96     23.02 o 
  -3   8   3        7.84        1.81     15.34 o 
  -2   8   3       18.22       15.50     11.16 o 
  -1   8   3      672.22      697.67     39.41 o 
   0   8   3     2406.20     2410.87     61.74 o 
   1   8   3     1117.41     1021.30     67.24 o 
   2   8   3      434.36      376.84     46.94 o 
 -14   0   4       35.64       30.69     18.95 o 
 -13   0   4        1.42       10.83     15.34 o 
 -12   0   4      404.91      401.66     43.78 o 
 -11   0   4     2670.43     2590.03    107.86 o 
 -10   0   4     6675.97     6417.08    204.44 o 
  -9   0   4      526.29      569.19     27.29 o 
  -8   0   4     3016.87     3287.87    106.96 o 
  -7   0   4     5502.94     5654.35     71.66 o 
  -6   0   4       87.77       78.72      5.39 o 
  -5   0   4        1.91        4.77      2.55 o 
  -4   0   4     3619.10     4014.59     62.27 o 
  -3   0   4     1268.35     1276.19     27.53 o 
  -2   0   4    15738.57    14221.86    179.87 o 
  -1   0   4      816.66      743.93     17.83 o 
   0   0   4    27219.42    26440.77    380.52 o 
   1   0   4    15161.19    15108.61    222.72 o 
   2   0   4        5.46       10.35      4.44 o 
   3   0   4       12.73        3.99      5.42 o 
   4   0   4     4214.25     4046.42    103.57 o 
   5   0   4      170.08      160.21     22.11 o 
   6   0   4     1345.68     1248.30     61.38 o 
   7   0   4     2470.80     2242.98     93.87 o 
   8   0   4      137.50      134.49     26.63 o 
   9   0   4      226.93      236.93     35.65 o 
  10   0   4        4.73        1.35     13.99 o 
 -14   1   4      248.52      255.70     29.02 o 
 -13   1   4      128.50       89.30     27.08 o 
 -12   1   4       73.76       40.90     12.72 o 
 -11   1   4      801.95      819.39     30.47 o 
 -10   1   4      774.19      764.61     36.99 o 
  -9   1   4      240.75      240.99     16.49 o 
  -8   1   4       31.11       32.10      4.32 o 
  -7   1   4      305.28      306.69      8.90 o 
  -6   1   4     1591.91     1551.38     22.65 o 
  -5   1   4     1605.23     1591.59     17.84 o 
  -4   1   4      229.15      254.58      7.50 o 
  -3   1   4     1310.52     1208.69     14.61 o 
  -2   1   4     1480.09     1419.11     16.18 o 
  -1   1   4     4616.43     4641.77     45.07 o 
   0   1   4     2549.34     2697.07     26.98 o 
   1   1   4     2776.89     2950.70     31.37 o 
   2   1   4     4070.87     4138.96     42.48 o 
   3   1   4     2569.10     2619.21     43.32 o 
   4   1   4      599.42      592.27     15.16 o 
   5   1   4       69.17       78.42      7.97 o 
   6   1   4     1821.26     1808.27     54.79 o 
   7   1   4      878.68      923.34     66.12 o 
   8   1   4      386.53      357.84     27.44 o 
   9   1   4       44.99       48.50     13.24 o 
  10   1   4      139.28      142.37     31.14 o 
 -13   2   4      799.97      770.58     73.13 o 
 -12   2   4      688.47      640.27     30.72 o 
 -11   2   4      133.10      134.33     15.07 o 
 -10   2   4     1872.44     1847.05     47.98 o 
  -9   2   4      710.09      659.33     25.17 o 
  -8   2   4      474.78      508.06     18.05 o 
  -7   2   4      367.78      374.53     11.42 o 
  -6   2   4     4843.55     4673.76     68.97 o 
  -5   2   4      947.82     1056.84     18.42 o 
  -4   2   4     3732.98     3739.86     68.76 o 
  -3   2   4      905.25      884.54     13.08 o 
  -2   2   4     4077.40     4059.54     44.13 o 
  -1   2   4      223.63      254.11      5.38 o 
   0   2   4     5880.99     6000.14     57.14 o 
   1   2   4      745.76      762.14     16.25 o 
   2   2   4     3649.86     3528.55     43.36 o 
   3   2   4     4318.68     4367.61     52.97 o 
   4   2   4      957.86      974.27     24.16 o 
   5   2   4     1202.73     1183.06     28.36 o 
   6   2   4      169.62      140.71     13.41 o 
   7   2   4      644.97      626.93     46.68 o 
   8   2   4      104.55       93.04     12.96 o 
   9   2   4      314.02      267.92     72.89 o 
  10   2   4        0.51       -8.12     13.99 o 
 -13   3   4       67.81       58.22     16.11 o 
 -12   3   4      161.65      195.33     19.50 o 
 -11   3   4      119.70      125.63     26.31 o 
 -10   3   4       36.94       43.26     14.34 o 
  -9   3   4       13.78       16.90      4.84 o 
  -8   3   4       99.01      107.95      7.76 o 
  -7   3   4      698.80      690.42     16.17 o 
  -6   3   4      328.97      313.33     16.79 o 
  -5   3   4     2991.96     2874.69     56.96 o 
  -4   3   4      287.44      303.52     12.14 o 
  -3   3   4     5500.40     5540.40     84.35 o 
  -2   3   4     1830.12     1801.21     23.57 o 
  -1   3   4       54.77       59.28      4.33 o 
   0   3   4      210.66      231.58      7.81 o 
   1   3   4      274.54      265.65      9.26 o 
   2   3   4       13.26       10.91      4.49 o 
   3   3   4     1563.95     1594.32     38.39 o 
   4   3   4     1519.33     1475.42     38.45 o 
   5   3   4       10.10        4.15      5.82 o 
   6   3   4     1358.10     1361.49     39.33 o 
   7   3   4        0.66       -3.16      7.66 o 
   8   3   4       57.77       68.22     15.74 o 
   9   3   4        4.39        8.12     14.44 o 
 -12   4   4     2365.68     2436.13    111.92 o 
 -11   4   4      487.17      529.90     35.06 o 
 -10   4   4       10.48       21.30     14.81 o 
  -9   4   4       15.84       19.66      6.84 o 
  -8   4   4        2.01        0.43      3.92 o 
  -7   4   4     1574.71     1553.10     64.19 o 
  -6   4   4     3341.12     3257.75     54.42 o 
  -5   4   4       85.24       91.93      6.89 o 
  -4   4   4     4080.58     3875.32    151.79 o 
  -3   4   4      606.46      576.52     12.73 o 
  -2   4   4        0.70        2.62      1.87 o 
  -1   4   4      242.97      236.88     12.89 o 
   0   4   4       17.71       21.76      3.60 o 
   1   4   4     1278.57     1235.45     22.25 o 
   2   4   4     3075.02     2922.47     37.67 o 
   3   4   4     2432.78     2511.02     63.13 o 
   4   4   4       75.51       98.80     13.07 o 
   5   4   4     1337.62     1333.23     39.20 o 
   6   4   4       92.63      110.71     13.54 o 
   7   4   4       63.02       68.22     37.46 o 
   8   4   4      142.84       93.42     25.72 o 
   9   4   4      175.80      151.64     33.85 o 
 -10   5   4      999.82      947.18     42.49 o 
  -9   5   4      505.20      511.65     41.75 o 
  -8   5   4      245.04      264.92     23.51 o 
  -7   5   4     3103.86     2981.27     79.62 o 
  -6   5   4     1500.54     1414.15     36.68 o 
  -5   5   4       17.80       38.32      7.54 o 
  -4   5   4      213.75      203.46     10.88 o 
  -3   5   4       13.58       15.34      3.93 o 
  -2   5   4      795.46      812.00     22.59 o 
  -1   5   4     4238.89     4340.42     64.75 o 
   0   5   4      812.18      825.48     18.06 o 
   1   5   4     1871.29     1894.08     28.29 o 
   2   5   4     3950.52     3942.68     58.61 o 
   3   5   4      444.86      453.25     27.90 o 
   4   5   4      126.51      151.71     15.08 o 
   5   5   4       75.98       81.14     12.51 o 
   6   5   4      138.63      154.88     17.15 o 
   7   5   4     3538.71     3596.37    104.25 o 
   8   5   4     1988.56     2153.62    106.06 o 
 -10   6   4      117.48       99.74     25.72 o 
  -9   6   4        7.23       19.86     14.44 o 
  -8   6   4     1400.79     1450.69     54.21 o 
  -7   6   4      958.43      900.32     40.52 o 
  -6   6   4      138.68      145.38     32.72 o 
  -5   6   4       42.84       63.88     12.76 o 
  -4   6   4       13.19        8.92      5.95 o 
  -3   6   4     1450.74     1410.52     29.08 o 
  -2   6   4     2282.51     2206.81     51.85 o 
  -1   6   4      283.49      277.02     13.45 o 
   0   6   4      448.21      460.22     16.72 o 
   1   6   4      663.79      672.09     21.77 o 
   2   6   4       53.76       87.55     21.66 o 
   3   6   4        4.25       13.54      9.09 o 
   4   6   4       61.53       83.19     15.77 o 
   5   6   4       43.42       35.56     13.22 o 
   6   6   4      802.76      753.68     59.12 o 
  -8   7   4      108.02      106.96     27.08 o 
  -7   7   4      207.99      220.73     25.19 o 
  -6   7   4      299.94      308.75     27.89 o 
  -5   7   4      776.64      771.28     54.38 o 
  -4   7   4      198.81      230.12     50.32 o 
  -3   7   4      424.45      410.11     23.01 o 
  -2   7   4       97.31      126.10     18.15 o 
  -1   7   4      187.79      199.58     17.79 o 
   0   7   4      336.28      322.36     21.55 o 
   1   7   4      183.67      204.44     33.40 o 
   2   7   4        0.87       -8.57     11.73 o 
   3   7   4      366.57      361.95     44.68 o 
   4   7   4       12.17       -2.71     14.44 o 
  -5   8   4        8.79        1.35     14.44 o 
  -4   8   4       30.45        1.35     14.44 o 
  -3   8   4      118.92      127.72     29.33 o 
  -2   8   4      292.46      325.13     23.92 o 
  -1   8   4       82.86       87.89     13.67 o 
   0   8   4      102.56       91.16     26.18 o 
   1   8   4      216.90      215.27     37.91 o 
 -14   1   5      598.56      589.52     64.31 o 
 -13   1   5     1131.61     1019.04     67.24 o 
 -12   1   5        2.90       12.30      9.56 o 
 -11   1   5     1393.39     1391.43     41.62 o 
 -10   1   5      441.78      468.60     23.21 o 
  -9   1   5       16.58        9.38      6.19 o 
  -8   1   5     1511.42     1475.53     25.11 o 
  -7   1   5     4076.61     4084.08     41.53 o 
  -6   1   5     1610.38     1707.06     21.67 o 
  -5   1   5     9769.55     9699.29     91.08 o 
  -4   1   5     5068.60     5181.11     62.58 o 
  -3   1   5      616.14      632.00     14.19 o 
  -2   1   5       26.31       31.19      2.84 o 
  -1   1   5     6644.48     6884.18     62.17 o 
   0   1   5      607.86      632.95     10.78 o 
   1   1   5     6949.29     6688.99     77.57 o 
   2   1   5     7624.73     7470.49    104.65 o 
   3   1   5      333.63      359.01     13.53 o 
   4   1   5      933.89      910.22     27.24 o 
   5   1   5     1435.70     1356.94     45.30 o 
   6   1   5      181.01      150.59     17.54 o 
   7   1   5      559.39      604.54     40.39 o 
   8   1   5      339.65      388.97     30.09 o 
   9   1   5      468.21      433.29     33.80 o 
 -14   2   5     1356.25     1334.46     91.16 o 
 -13   2   5     2201.89     1980.00     69.71 o 
 -12   2   5      354.93      376.69     30.07 o 
 -11   2   5        5.53        6.77      7.19 o 
 -10   2   5     1266.88     1264.32     51.01 o 
  -9   2   5     1325.63     1329.97     25.15 o 
  -8   2   5      630.81      643.62     23.18 o 
  -7   2   5        8.11       13.34      3.52 o 
  -6   2   5       60.27       61.32      4.91 o 
  -5   2   5     3505.31     3373.02     45.38 o 
  -4   2   5     4315.74     4322.35     61.02 o 
  -3   2   5     1808.58     1751.11     23.70 o 
  -2   2   5      652.39      640.63     11.64 o 
  -1   2   5     2784.35     2774.33     30.19 o 
   0   2   5      686.38      679.39     10.93 o 
   1   2   5        4.08        2.01      2.39 o 
   2   2   5     1473.02     1485.79     38.73 o 
   3   2   5      875.69      833.29     21.75 o 
   4   2   5      953.51      988.07     29.06 o 
   5   2   5      299.99      312.79     19.69 o 
   6   2   5      321.11      365.29     25.43 o 
   7   2   5      384.88      407.48     28.59 o 
   8   2   5        2.44       -4.96     10.83 o 
   9   2   5       22.43       23.02     17.15 o 
 -13   3   5        0.38        3.29     11.24 o 
 -12   3   5      597.94      627.46     54.61 o 
 -11   3   5      854.87      877.34     32.83 o 
 -10   3   5      374.88      392.34     19.28 o 
  -9   3   5     2728.95     2734.19     55.77 o 
  -8   3   5     2595.13     2554.07     38.67 o 
  -7   3   5        1.65        0.56      3.06 o 
  -6   3   5       74.84       67.01      5.37 o 
  -5   3   5      435.22      442.43     20.13 o 
  -4   3   5     4123.91     3997.90     86.08 o 
  -3   3   5    13859.17    13438.75    268.18 o 
  -2   3   5     3827.27     3870.98     43.02 o 
  -1   3   5     4662.84     4575.38     58.24 o 
   0   3   5    10973.27    10669.93    117.91 o 
   1   3   5     3144.97     3235.06     43.60 o 
   2   3   5      355.60      372.15     18.04 o 
   3   3   5     1316.81     1311.28     44.20 o 
   4   3   5      303.17      289.78     18.25 o 
   5   3   5     4536.80     4514.77     88.78 o 
   6   3   5     4253.06     4154.84    107.45 o 
   7   3   5        0.14       -2.39     10.83 o 
   8   3   5      444.64      478.38     50.55 o 
 -12   4   5        6.58       -4.96     12.19 o 
 -11   4   5       14.51       19.82      9.58 o 
 -10   4   5       81.08       63.43      8.49 o 
  -9   4   5     1522.57     1491.48     31.75 o 
  -8   4   5     3384.74     3347.71     48.25 o 
  -7   4   5      753.20      682.49     22.08 o 
  -6   4   5     1573.82     1538.38     29.31 o 
  -5   4   5      429.91      392.43     23.45 o 
  -4   4   5      343.47      295.56     11.41 o 
  -3   4   5      380.03      368.41     16.92 o 
  -2   4   5      281.53      278.93     10.53 o 
  -1   4   5        3.45        9.23      3.51 o 
   0   4   5      136.93      148.79      9.30 o 
   1   4   5      128.27      126.77      7.44 o 
   2   4   5      119.92      124.89      8.04 o 
   3   4   5      434.20      448.08     21.97 o 
   4   4   5      230.22      235.87     17.97 o 
   5   4   5      208.79      208.10     22.24 o 
   6   4   5       17.17       17.19      8.36 o 
   7   4   5      127.72      138.55     29.79 o 
   8   4   5       13.78       38.36     18.95 o 
 -10   5   5        0.43       11.64      7.69 o 
  -9   5   5      287.06      327.37     22.08 o 
  -8   5   5       61.23       61.18     10.79 o 
  -7   5   5      424.26      421.83     25.60 o 
  -6   5   5      223.56      197.34     15.84 o 
  -5   5   5      878.00      877.27     20.75 o 
  -4   5   5      269.35      248.73     11.05 o 
  -3   5   5     1909.20     1864.10     28.56 o 
  -2   5   5      223.22      207.77     10.18 o 
  -1   5   5      258.55      271.94     11.28 o 
   0   5   5      440.07      418.79     13.90 o 
   1   5   5      664.80      723.89     16.37 o 
   2   5   5      658.02      656.64     28.60 o 
   3   5   5      239.92      278.78     24.75 o 
   4   5   5      753.91      751.64     40.58 o 
   5   5   5      157.00      167.80     20.09 o 
   6   5   5       64.81       40.64     14.35 o 
   7   5   5      235.76      240.54     39.71 o 
 -10   6   5      133.59      158.68     28.21 o 
  -9   6   5     1468.34     1507.39    158.63 o 
  -8   6   5     1456.30     1270.81     45.43 o 
  -7   6   5       46.66       37.33      9.62 o 
  -6   6   5     1980.65     1913.92     50.89 o 
  -5   6   5      457.33      449.04     24.05 o 
  -4   6   5      111.27      111.80     11.46 o 
  -3   6   5       15.21       18.98      6.39 o 
  -2   6   5      137.48      143.61     12.41 o 
  -1   6   5      195.20      191.53     13.94 o 
   0   6   5     2284.87     2263.20     46.16 o 
   1   6   5      241.43      273.94     37.01 o 
   2   6   5      426.97      426.48     44.68 o 
   3   6   5      919.75      905.31     60.02 o 
   4   6   5       25.03       49.55     14.07 o 
   5   6   5      451.62      427.40     26.35 o 
   6   6   5        8.91        2.26     15.34 o 
  -7   7   5     1117.88     1095.78     39.59 o 
  -6   7   5        7.36        4.69      9.72 o 
  -5   7   5     1119.68     1123.30     38.88 o 
  -4   7   5     1152.90     1199.86     46.77 o 
  -3   7   5     1135.82     1169.94     33.26 o 
  -2   7   5      440.11      443.41     33.35 o 
  -1   7   5      287.94      310.06     21.71 o 
   0   7   5     1279.88     1318.42     51.02 o 
   1   7   5     2322.41     2397.32    109.67 o 
   2   7   5      745.27      812.35     64.09 o 
   3   7   5       25.86       11.73     16.70 o 
  -4   8   5     1473.88     1489.30     85.75 o 
  -3   8   5      724.62      783.76     35.16 o 
  -2   8   5       31.54       50.11     11.81 o 
  -1   8   5      247.07      275.39     22.81 o 
 -14   0   6     2056.44     1762.79     95.68 o 
 -13   0   6       57.91       87.10     25.27 o 
 -12   0   6      806.84      898.54     60.93 o 
 -11   0   6        9.83       25.27     14.89 o 
 -10   0   6        2.04        7.22     10.38 o 
  -9   0   6       25.60       39.03      9.22 o 
  -8   0   6      333.40      326.41     13.72 o 
  -7   0   6      325.03      363.89     13.50 o 
  -6   0   6     9345.32     9306.83    126.71 o 
  -5   0   6     2245.00     2320.68     45.21 o 
  -4   0   6     7605.50     7628.17    103.96 o 
  -3   0   6    11263.57    11082.54    167.76 o 
  -2   0   6      446.82      472.45     13.57 o 
  -1   0   6      355.43      320.00     13.16 o 
   0   0   6        5.56       14.45     20.08 o 
   1   0   6      458.27      435.09     21.06 o 
   2   0   6     1480.50     1550.14     50.09 o 
   3   0   6      391.01      394.82     22.41 o 
   4   0   6      730.22      715.77     29.95 o 
   5   0   6     3485.65     3392.44    123.21 o 
   6   0   6       72.78       87.55     21.66 o 
   7   0   6      730.30      688.24     53.71 o 
   8   0   6       12.77       19.86     18.05 o 
 -14   1   6      365.35      358.99     33.66 o 
 -13   1   6       25.94       32.04     12.76 o 
 -12   1   6      110.29      115.36     18.67 o 
 -11   1   6       36.11       35.83      9.55 o 
 -10   1   6     2489.64     2484.03     57.44 o 
  -9   1   6     3939.82     3907.82     94.45 o 
  -8   1   6      572.95      566.58     14.49 o 
  -7   1   6     1877.51     1944.07     32.79 o 
  -6   1   6     3239.30     3288.52     38.06 o 
  -5   1   6     5136.98     5025.06     81.48 o 
  -4   1   6     2746.33     2702.87     31.11 o 
  -3   1   6       36.86       40.14      3.11 o 
  -2   1   6      603.04      563.49     10.54 o 
  -1   1   6     2734.22     2779.09     33.75 o 
   0   1   6     2102.38     2064.68     37.57 o 
   1   1   6      533.49      520.78     16.34 o 
   2   1   6      771.44      809.03     21.41 o 
   3   1   6     1589.02     1654.54     34.43 o 
   4   1   6     1992.11     2038.96    104.56 o 
   5   1   6       56.65       77.81     13.39 o 
   6   1   6      130.82      152.40     19.40 o 
   7   1   6      636.74      626.43     36.38 o 
   8   1   6      889.66      920.34     44.33 o 
 -14   2   6       65.82       54.45     16.09 o 
 -13   2   6      209.99      232.22     47.16 o 
 -12   2   6      201.02      205.24     19.21 o 
 -11   2   6      494.64      513.02     26.50 o 
 -10   2   6      642.65      718.40     27.77 o 
  -9   2   6       94.65      101.32      7.88 o 
  -8   2   6     1175.79     1185.00     22.94 o 
  -7   2   6      261.25      240.06      9.20 o 
  -6   2   6     3346.55     3327.28     54.26 o 
  -5   2   6        0.26        1.00      2.32 o 
  -4   2   6     3803.38     3606.45     42.81 o 
  -3   2   6      149.60      147.32      5.99 o 
  -2   2   6     4074.08     4081.53     46.98 o 
  -1   2   6      172.46      159.40      7.19 o 
   0   2   6     1519.26     1466.06     22.28 o 
   1   2   6     1633.30     1693.28     33.63 o 
   2   2   6      436.42      466.12     19.87 o 
   3   2   6      239.16      256.87     16.72 o 
   4   2   6      303.89      279.31     17.30 o 
   5   2   6     1253.87     1245.73     76.24 o 
   6   2   6      412.38      455.23     29.49 o 
   7   2   6     1196.93     1143.15     69.50 o 
   8   2   6        4.06       10.38     16.25 o 
 -13   3   6        0.46       11.36     11.69 o 
 -12   3   6       51.41       35.42     12.39 o 
 -11   3   6      273.46      282.79     25.68 o 
 -10   3   6     1045.86     1064.63     29.69 o 
  -9   3   6      805.46      829.28     20.59 o 
  -8   3   6        0.44       -3.26      3.26 o 
  -7   3   6     1698.47     1678.60     28.54 o 
  -6   3   6      107.59      121.09      7.54 o 
  -5   3   6      633.38      658.48     15.08 o 
  -4   3   6     1154.54     1147.97     31.58 o 
  -3   3   6      335.25      332.42     15.75 o 
  -2   3   6        8.43        3.99      3.13 o 
  -1   3   6     3019.08     3019.18     54.11 o 
   0   3   6      640.96      613.87     16.69 o 
   1   3   6      212.21      245.71     19.02 o 
   2   3   6     1791.39     1715.63     35.37 o 
   3   3   6      100.52       94.46     14.52 o 
   4   3   6       39.24       25.58     22.79 o 
   5   3   6        1.48       -5.12      7.64 o 
   6   3   6       63.45       60.02     20.76 o 
   7   3   6      204.98      227.46     36.56 o 
   8   3   6      542.48      470.71     52.35 o 
 -12   4   6      148.44      121.90     19.85 o 
 -11   4   6      573.93      539.76     27.96 o 
 -10   4   6     1867.41     1866.43     42.30 o 
  -9   4   6       42.90       37.82     13.03 o 
  -8   4   6     2592.36     2475.54     48.73 o 
  -7   4   6      119.42      121.27     10.55 o 
  -6   4   6      112.04      131.82      9.00 o 
  -5   4   6       77.65       84.04      7.07 o 
  -4   4   6      753.99      724.20     17.54 o 
  -3   4   6      149.18      118.07      7.84 o 
  -2   4   6     1763.99     1715.64     29.17 o 
  -1   4   6     1069.91     1002.13     20.92 o 
   0   4   6      321.87      359.96     17.22 o 
   1   4   6      570.92      600.85     21.68 o 
   2   4   6       38.51       54.11      9.31 o 
   3   4   6      127.83      156.70     15.12 o 
   4   4   6        0.60        6.52      6.47 o 
   5   4   6        0.02       -1.61      7.92 o 
   6   4   6      294.28      300.12     41.07 o 
   7   4   6      237.14      222.04     37.46 o 
 -10   5   6      897.08      853.31     32.90 o 
  -9   5   6      644.10      650.45     29.34 o 
  -8   5   6       29.73       30.10      8.35 o 
  -7   5   6        0.96       -1.14      5.24 o 
  -6   5   6     1795.22     1782.26     59.23 o 
  -5   5   6     4550.25     4372.60     73.45 o 
  -4   5   6     1913.80     1895.15     33.17 o 
  -3   5   6      290.52      274.61     13.31 o 
  -2   5   6     3490.67     3363.25     48.44 o 
  -1   5   6      500.32      521.44     19.11 o 
   0   5   6      806.92      788.58     21.11 o 
   1   5   6      964.31      972.09     31.41 o 
   2   5   6      198.45      202.32     14.68 o 
   3   5   6     4183.65     4250.71    119.70 o 
   4   5   6     3375.71     3379.03     76.16 o 
   5   5   6      409.51      425.33     28.34 o 
   6   5   6      517.49      547.03     36.82 o 
 -10   6   6       31.73       22.72     12.28 o 
  -9   6   6      268.36      199.74     60.25 o 
  -8   6   6      264.18      235.25     26.20 o 
  -7   6   6      123.61      124.10     15.23 o 
  -6   6   6      287.95      280.54     20.54 o 
  -5   6   6       70.31       75.02     14.17 o 
  -4   6   6      279.93      289.48     20.32 o 
  -3   6   6      304.03      296.94     18.76 o 
  -2   6   6        1.17       10.53      5.82 o 
  -1   6   6      440.24      411.90     21.04 o 
   0   6   6       32.88       33.38      7.96 o 
   1   6   6       12.91        5.87     13.54 o 
   2   6   6      641.67      633.18     54.61 o 
   3   6   6      316.45      272.69     26.31 o 
   4   6   6      203.58      258.13     22.35 o 
   5   6   6       87.10      119.14     29.33 o 
  -7   7   6      294.61      271.44     28.50 o 
  -6   7   6      184.05      216.64     20.14 o 
  -5   7   6      144.91      142.68     16.37 o 
  -4   7   6        1.25       -3.15      5.98 o 
  -3   7   6      249.51      278.08     18.50 o 
  -2   7   6        1.21        4.22      6.43 o 
  -1   7   6     1129.44     1181.99     68.18 o 
   0   7   6      214.23      287.48     41.52 o 
   1   7   6       56.67       86.65     25.27 o 
  -3   8   6       42.49       35.20     21.21 o 
  -2   8   6        3.99        3.16     10.85 o 
  -1   8   6        0.17       -9.48     15.34 o 
 -14   1   7      203.56      210.91     29.11 o 
 -13   1   7       37.33       23.20     12.53 o 
 -12   1   7     1164.05     1114.20     60.25 o 
 -11   1   7     3308.11     3273.91    110.57 o 
 -10   1   7        4.69        4.01      5.45 o 
  -9   1   7     3175.04     3270.09     71.14 o 
  -8   1   7     1468.13     1553.09     27.12 o 
  -7   1   7      497.71      532.96     14.65 o 
  -6   1   7      724.22      696.83     13.43 o 
  -5   1   7     3987.05     3978.06     46.77 o 
  -4   1   7      223.65      217.00      8.49 o 
  -3   1   7     5976.86     5814.18     64.04 o 
  -2   1   7     1813.28     1831.98     30.92 o 
  -1   1   7      327.38      313.88     11.32 o 
   0   1   7     1044.57     1052.05     25.34 o 
   1   1   7      293.65      281.45     20.00 o 
   2   1   7       45.89       45.62      9.96 o 
   3   1   7     2512.80     2422.69     46.54 o 
   4   1   7     1409.13     1327.64     37.91 o 
   5   1   7     1094.76      955.81     40.68 o 
   6   1   7     4163.23     4073.01    148.48 o 
   7   1   7      542.68      611.11     37.87 o 
 -14   2   7      175.96      214.51     27.57 o 
 -13   2   7      400.12      427.29     34.45 o 
 -12   2   7       20.91       35.95      9.88 o 
 -11   2   7      200.72      213.24     23.56 o 
 -10   2   7      371.04      367.04     18.62 o 
  -9   2   7     1169.86     1183.72     24.30 o 
  -8   2   7      900.43      922.95     20.27 o 
  -7   2   7      376.10      390.20     12.91 o 
  -6   2   7       33.70       37.10      4.78 o 
  -5   2   7      358.79      358.61     12.67 o 
  -4   2   7      452.37      425.77     17.49 o 
  -3   2   7      215.69      211.14      8.49 o 
  -2   2   7     1178.23     1166.97     19.56 o 
  -1   2   7       59.38       56.85      6.68 o 
   0   2   7      240.14      258.13     11.51 o 
   1   2   7      240.43      257.79     10.99 o 
   2   2   7     2048.36     2052.17     41.26 o 
   3   2   7      595.08      626.82     26.37 o 
   4   2   7      137.18      120.42     13.40 o 
   5   2   7      199.39      128.62     25.72 o 
   6   2   7      118.24       99.74     25.27 o 
   7   2   7       84.49       97.48     26.63 o 
 -13   3   7     1002.37     1035.68     49.24 o 
 -12   3   7      349.60      396.97     25.74 o 
 -11   3   7       83.42       68.66     11.43 o 
 -10   3   7      694.77      652.34     20.91 o 
  -9   3   7      229.11      225.85     13.02 o 
  -8   3   7     2117.92     2108.53     34.82 o 
  -7   3   7     8412.11     8139.10    143.61 o 
  -6   3   7     3746.65     3628.58     49.18 o 
  -5   3   7     1372.89     1376.86     24.48 o 
  -4   3   7     6117.68     5742.50     70.10 o 
  -3   3   7     2380.77     2260.71     33.70 o 
  -2   3   7      455.08      455.12     12.95 o 
  -1   3   7     1888.65     1960.39     30.01 o 
   0   3   7        8.48        8.29      3.12 o 
   1   3   7     6048.98     6087.22     89.04 o 
   2   3   7     7776.44     7386.64    121.65 o 
   3   3   7      413.08      395.74     56.19 o 
   4   3   7      580.86      571.47     33.35 o 
   5   3   7      208.60      200.28     22.34 o 
   6   3   7      211.38      280.26     39.71 o 
   7   3   7     1121.89      959.02     67.70 o 
 -12   4   7     1912.77     1860.27     93.87 o 
 -11   4   7       13.31       13.54     11.73 o 
 -10   4   7      383.66      347.07     18.95 o 
  -9   4   7      112.45      108.38     13.81 o 
  -8   4   7      138.18      143.94     12.52 o 
  -7   4   7       50.84       62.07      8.39 o 
  -6   4   7      511.14      484.45     15.96 o 
  -5   4   7        7.72       10.33      3.70 o 
  -4   4   7      895.10      884.49     18.60 o 
  -3   4   7     1296.08     1274.33     22.57 o 
  -2   4   7     1220.71     1251.68     27.28 o 
  -1   4   7      277.47      282.42     13.80 o 
   0   4   7        1.12        0.84      3.92 o 
   1   4   7      836.87      782.99     21.65 o 
   2   4   7       97.32       87.34     15.46 o 
   3   4   7        7.19       16.31      9.96 o 
   4   4   7      249.38      242.58     25.27 o 
   5   4   7        8.51        8.55     10.66 o 
   6   4   7       69.49      140.36     30.69 o 
 -11   5   7        1.09        7.48     13.09 o 
 -10   5   7      184.66      202.41     23.30 o 
  -9   5   7      239.70      237.22     28.90 o 
  -8   5   7      247.95      271.45     17.29 o 
  -7   5   7      307.40      328.53     17.93 o 
  -6   5   7      274.88      268.07     19.19 o 
  -5   5   7       25.87       25.30      7.04 o 
  -4   5   7        5.36       -2.29      2.95 o 
  -3   5   7      410.76      424.25     16.71 o 
  -2   5   7      221.54      211.49     12.52 o 
  -1   5   7      479.03      445.76     19.92 o 
   0   5   7       34.79       32.06      6.34 o 
   1   5   7      677.47      690.53     32.86 o 
   2   5   7       31.88       20.01      8.40 o 
   3   5   7      411.67      387.97     30.59 o 
   4   5   7      450.77      492.99     45.13 o 
   5   5   7       19.19       26.06     13.54 o 
  -9   6   7      218.44      226.36     25.37 o 
  -8   6   7       31.28       39.31     10.33 o 
  -7   6   7      126.77      114.19     14.57 o 
  -6   6   7      277.73      273.32     20.83 o 
  -5   6   7      354.58      311.81     26.32 o 
  -4   6   7     1019.88     1055.66     46.90 o 
  -3   6   7        9.32        1.13      5.78 o 
  -2   6   7     1551.59     1479.87     52.13 o 
  -1   6   7      203.98      213.59     15.86 o 
   0   6   7       34.51       49.69      8.84 o 
   1   6   7      616.81      708.58     38.46 o 
   2   6   7        4.74       -0.41     10.19 o 
   3   6   7       12.50       16.25     16.25 o 
   4   6   7      149.16      116.89     28.88 o 
  -6   7   7      510.49      466.38     50.77 o 
  -5   7   7      133.91      146.17     16.92 o 
  -4   7   7      560.75      595.98     30.39 o 
  -3   7   7     2942.16     3128.25     63.72 o 
  -2   7   7     2047.44     2117.76     54.39 o 
  -1   7   7      125.73       98.59     14.23 o 
   0   7   7      219.09      231.52     39.26 o 
 -14   0   8       65.46       49.19     21.66 o 
 -13   0   8      399.02      426.93     49.19 o 
 -12   0   8     1227.52     1151.73     69.95 o 
 -11   0   8      793.67      861.09     57.77 o 
 -10   0   8     2991.21     2986.72    117.79 o 
  -9   0   8      112.88      111.32     14.71 o 
  -8   0   8     2582.89     2628.88     48.33 o 
  -7   0   8      375.61      389.73     16.00 o 
  -6   0   8     2084.67     2046.11     50.40 o 
  -5   0   8      783.90      774.40     27.03 o 
  -4   0   8      269.00      285.71     13.16 o 
  -3   0   8      194.90      193.56     13.16 o 
  -2   0   8     2940.31     2990.58     71.75 o 
  -1   0   8      573.97      623.13     28.06 o 
   0   0   8     3341.47     3214.80     79.92 o 
   1   0   8    13135.17    12404.13    243.32 o 
   2   0   8        8.92       10.78      7.70 o 
   3   0   8     1001.71     1081.82     41.64 o 
   4   0   8       40.12       60.93     18.50 o 
   5   0   8       54.26       58.67     19.86 o 
 -14   1   8     1468.23     1688.78     95.68 o 
 -13   1   8     2233.40     2291.71    134.49 o 
 -12   1   8      310.04      255.73     26.49 o 
 -11   1   8      231.13      237.16     37.23 o 
 -10   1   8      924.00      954.65     32.57 o 
  -9   1   8     1749.45     1755.46     31.26 o 
  -8   1   8     2388.64     2389.87     34.59 o 
  -7   1   8     2023.76     2016.77     30.23 o 
  -6   1   8      165.62      178.66      8.51 o 
  -5   1   8     4809.66     4780.28     60.01 o 
  -4   1   8     4817.53     4692.47     59.65 o 
  -3   1   8       84.82       80.81      7.13 o 
  -2   1   8       38.81       32.36      4.72 o 
  -1   1   8      885.15      890.94     20.73 o 
   0   1   8     1716.70     1750.05     37.21 o 
   1   1   8     1211.29     1262.42     30.94 o 
   2   1   8      165.38      156.97     12.52 o 
   3   1   8        5.91        6.47      8.97 o 
   4   1   8      885.55      882.01     38.58 o 
   5   1   8     1213.13     1196.39    141.48 o 
   6   1   8       88.63       79.67     29.79 o 
 -13   2   8        6.95       20.78     12.75 o 
 -12   2   8      708.32      686.36     32.19 o 
 -11   2   8       79.13       72.42     12.20 o 
 -10   2   8     1263.86     1190.61     28.24 o 
  -9   2   8       85.87       98.44      8.69 o 
  -8   2   8      893.08      917.10     20.97 o 
  -7   2   8       83.26       71.95      6.79 o 
  -6   2   8      903.24      935.22     20.00 o 
  -5   2   8       59.13       59.82      9.59 o 
  -4   2   8      622.59      614.71     14.41 o 
  -3   2   8      477.55      466.32     11.66 o 
  -2   2   8     1191.09     1238.60     22.92 o 
  -1   2   8       90.31       98.25      7.76 o 
   0   2   8      333.61      311.72     12.62 o 
   1   2   8      648.77      667.06     17.97 o 
   2   2   8     1195.52     1185.34     30.75 o 
   3   2   8      750.85      731.66     35.57 o 
   4   2   8      239.56      228.38     23.06 o 
   5   2   8     1180.79     1183.32     71.31 o 
   6   2   8       44.20       55.06     21.66 o 
 -13   3   8      886.43      874.56     46.27 o 
 -12   3   8       61.50       54.16     12.65 o 
 -11   3   8       25.77       22.78     10.48 o 
 -10   3   8       61.17       56.56      9.46 o 
  -9   3   8      173.14      219.56     13.49 o 
  -8   3   8      175.89      210.91     16.08 o 
  -7   3   8      595.80      586.94     23.65 o 
  -6   3   8        6.70       14.17      4.43 o 
  -5   3   8      978.65      973.02     22.56 o 
  -4   3   8      911.36      896.54     32.36 o 
  -3   3   8      890.84      857.11     18.65 o 
  -2   3   8      141.21      151.65      8.27 o 
  -1   3   8      205.15      207.16      9.25 o 
   0   3   8      281.76      277.17     14.79 o 
   1   3   8      568.83      592.90     25.95 o 
   2   3   8        0.87        5.39      7.37 o 
   3   3   8       72.16       76.03     17.38 o 
   4   3   8      657.39      614.39     36.63 o 
   5   3   8      183.62      214.37     35.65 o 
   6   3   8       65.28       57.77     21.66 o 
 -12   4   8      753.32      840.33     60.93 o 
 -11   4   8       14.82        7.57     10.51 o 
 -10   4   8      318.73      317.46     18.80 o 
  -9   4   8       33.25       44.23      8.59 o 
  -8   4   8      577.81      546.30     22.44 o 
  -7   4   8       25.58       17.49      7.38 o 
  -6   4   8     1187.83     1106.92     30.17 o 
  -5   4   8        4.32        2.76      5.99 o 
  -4   4   8     2055.12     2032.49     39.63 o 
  -3   4   8      772.15      759.69     24.29 o 
  -2   4   8      461.04      471.58     17.95 o 
  -1   4   8      200.67      213.70     13.12 o 
   0   4   8        0.32       -0.06      4.74 o 
   1   4   8      201.21      202.46     17.92 o 
   2   4   8      824.98      842.08     40.07 o 
   3   4   8      709.88      834.88     44.90 o 
   4   4   8       71.01       67.31     16.00 o 
   5   4   8     1193.91     1134.60     50.87 o 
 -11   5   8        1.40       -3.63     11.64 o 
 -10   5   8     1428.33     1387.27     43.85 o 
  -9   5   8     3678.56     3579.60     68.54 o 
  -8   5   8     1665.22     1562.45     39.64 o 
  -7   5   8        9.69       10.70      7.26 o 
  -6   5   8      722.82      748.84     25.42 o 
  -5   5   8      801.49      763.58     68.20 o 
  -4   5   8      882.98      897.39     24.54 o 
  -3   5   8     3200.13     3131.34     53.43 o 
  -2   5   8      433.45      449.54     18.43 o 
  -1   5   8     1202.31     1150.16     36.49 o 
   0   5   8     4736.98     4686.28     72.50 o 
   1   5   8      593.04      550.92     34.07 o 
   2   5   8        3.26        6.55      8.26 o 
   3   5   8       73.27       95.79     18.57 o 
   4   5   8       56.82       67.24     23.47 o 
  -8   6   8      152.11      148.82     21.82 o 
  -7   6   8      176.74      156.89     19.75 o 
  -6   6   8       70.02       77.76     15.14 o 
  -5   6   8      328.41      359.52     20.54 o 
  -4   6   8        7.48        3.63      6.35 o 
  -3   6   8       47.13       35.36      8.47 o 
  -2   6   8      327.08      324.85     19.63 o 
  -1   6   8       55.79       51.09      8.67 o 
   0   6   8      720.75      768.26     43.15 o 
   1   6   8      390.10      430.37     33.09 o 
   2   6   8       44.13       75.82     22.57 o 
  -4   7   8      831.72      767.29     53.84 o 
  -3   7   8        2.03       -8.37      8.51 o 
  -2   7   8       86.89      111.79     38.59 o 
 -13   1   9      960.99      846.99     46.68 o 
 -12   1   9       79.00       77.67     16.45 o 
 -11   1   9      186.19      167.90     28.66 o 
 -10   1   9      419.60      411.32     29.46 o 
  -9   1   9     1596.81     1647.08     54.54 o 
  -8   1   9        0.18        2.78      4.08 o 
  -7   1   9     3771.03     3786.51     57.67 o 
  -6   1   9      513.81      560.83     15.20 o 
  -5   1   9       21.55       17.29      4.43 o 
  -4   1   9     1496.72     1535.12     25.58 o 
  -3   1   9      454.94      448.75     13.10 o 
  -2   1   9      411.72      428.51     13.96 o 
  -1   1   9     3074.06     3037.28     48.90 o 
   0   1   9     3052.14     3016.50     56.32 o 
   1   1   9     1073.95     1036.84     29.11 o 
   2   1   9     1830.78     1847.95     43.88 o 
   3   1   9      381.17      421.52     24.15 o 
   4   1   9        3.19       12.43     13.99 o 
   5   1   9        0.18        2.25     11.01 o 
 -13   2   9      285.83      267.83     40.39 o 
 -12   2   9      129.84      132.83     21.66 o 
 -11   2   9        6.06        3.58      7.16 o 
 -10   2   9       77.84       82.18     10.69 o 
  -9   2   9      484.46      469.20     24.76 o 
  -8   2   9        2.47        2.94      4.55 o 
  -7   2   9      316.51      311.40     13.07 o 
  -6   2   9      225.17      221.07     12.05 o 
  -5   2   9      386.72      427.64     14.35 o 
  -4   2   9      590.92      548.50     16.82 o 
  -3   2   9       69.77       69.50      6.12 o 
  -2   2   9      371.49      378.18     17.26 o 
  -1   2   9     1257.11     1260.77     36.14 o 
   0   2   9      996.44      997.55     46.38 o 
   1   2   9        9.14       13.44      7.68 o 
   2   2   9       51.63       27.55     10.92 o 
   3   2   9       72.71       53.75     14.89 o 
   4   2   9      560.85      508.17     50.55 o 
   5   2   9      527.70      524.87     53.71 o 
 -13   3   9      719.09      758.51     44.84 o 
 -12   3   9      868.70      912.32    116.66 o 
 -11   3   9     3066.04     3145.76    109.52 o 
 -10   3   9     1029.27     1066.07     27.94 o 
  -9   3   9       11.99        5.46      5.47 o 
  -8   3   9      339.03      344.55     21.00 o 
  -7   3   9      136.96      153.40     16.68 o 
  -6   3   9     1687.39     1638.57     78.53 o 
  -5   3   9     2638.32     2590.76     55.64 o 
  -4   3   9      304.32      316.67     19.15 o 
  -3   3   9     4922.26     4813.50     81.33 o 
  -2   3   9     5526.40     5294.71     87.12 o 
  -1   3   9      441.14      446.29     20.54 o 
   0   3   9      701.48      728.40     29.46 o 
   1   3   9        1.69       -7.68      7.68 o 
   2   3   9        4.01        1.44     10.15 o 
   3   3   9     1192.46     1204.17    156.15 o 
   4   3   9     2107.12     1909.00     74.24 o 
 -12   4   9       81.48       46.48     21.66 o 
 -11   4   9        8.47       -1.27      7.99 o 
 -10   4   9       70.64       59.22     12.94 o 
  -9   4   9      194.64      197.05     15.88 o 
  -8   4   9     1691.01     1621.66     46.20 o 
  -7   4   9      186.75      175.39     14.46 o 
  -6   4   9     1441.17     1418.34     63.97 o 
  -5   4   9      444.31      407.62     27.32 o 
  -4   4   9      227.55      211.03     13.59 o 
  -3   4   9      146.70      147.78     11.87 o 
  -2   4   9       70.01       66.08     14.05 o 
  -1   4   9        4.29        4.53      5.37 o 
   0   4   9       85.45       90.83     11.20 o 
   1   4   9      140.88      126.15     15.44 o 
   2   4   9      262.53      284.05     22.79 o 
   3   4   9     1205.84     1251.25     59.12 o 
   4   4   9      167.16      165.18     33.85 o 
 -11   5   9      154.44      152.99     31.59 o 
 -10   5   9      127.82      142.56     17.69 o 
  -9   5   9       75.06       69.53     16.39 o 
  -8   5   9      102.74      101.13     12.18 o 
  -7   5   9       52.63       59.72     13.44 o 
  -6   5   9       27.91       29.39      7.74 o 
  -5   5   9      259.22      256.35     18.89 o 
  -4   5   9       16.92       16.93      7.56 o 
  -3   5   9      324.96      334.03     24.91 o 
  -2   5   9      194.80      230.21     15.12 o 
  -1   5   9       18.41       30.55      9.07 o 
   0   5   9       21.44       17.06      9.66 o 
   1   5   9       15.26       20.05     10.21 o 
   2   5   9      237.87      167.43     32.04 o 
  -7   6   9       34.28       18.56     11.89 o 
  -6   6   9     1101.55     1005.19     99.96 o 
  -5   6   9      705.41      718.66     70.46 o 
  -4   6   9        0.62        0.86      7.02 o 
  -3   6   9      176.18      189.66     14.68 o 
  -2   6   9       40.36       39.10      8.59 o 
  -1   6   9      173.71      187.58     18.83 o 
   0   6   9      703.33      751.42     58.22 o 
   1   6   9       96.40      102.45     26.63 o 
 -13   0  10      201.94      229.26     37.91 o 
 -12   0  10      820.32      731.11     60.93 o 
 -11   0  10       68.84       81.69     22.57 o 
 -10   0  10      206.35      231.97     34.75 o 
  -9   0  10      146.00      126.94     32.95 o 
  -8   0  10       14.20        4.62      6.22 o 
  -7   0  10     1553.26     1479.62     39.48 o 
  -6   0  10     2434.70     2444.16     62.57 o 
  -5   0  10      937.79      941.25     36.87 o 
  -4   0  10     6223.74     6078.43     94.31 o 
  -3   0  10     6495.93     6373.46    113.41 o 
  -2   0  10      228.34      205.11     29.33 o 
  -1   0  10      855.41      880.86     38.60 o 
   0   0  10        1.41       -3.84      7.37 o 
   1   0  10       25.51       12.44      9.87 o 
   2   0  10     1735.66     1788.31     61.59 o 
   3   0  10     1897.07     1861.17     91.16 o 
   4   0  10        1.28       12.64     15.80 o 
 -13   1  10      828.13      860.21     80.56 o 
 -12   1  10     1021.70     1043.19     48.65 o 
 -11   1  10      627.08      639.72     53.03 o 
 -10   1  10       73.23       66.59     13.77 o 
  -9   1  10     2105.65     2052.82     40.21 o 
  -8   1  10     2106.13     1997.61     45.79 o 
  -7   1  10      287.84      302.49     19.52 o 
  -6   1  10      344.13      358.74     17.97 o 
  -5   1  10       52.83       42.20      6.25 o 
  -4   1  10     1558.31     1554.76     32.76 o 
  -3   1  10     3334.37     3283.39     49.06 o 
  -2   1  10      731.48      722.07     21.42 o 
  -1   1  10        1.64        3.64      7.88 o 
   0   1  10      460.80      481.37     21.58 o 
   1   1  10      168.24      212.33     15.93 o 
   2   1  10       65.17       66.56     12.50 o 
   3   1  10       80.64       77.88     16.27 o 
   4   1  10       23.67       13.73     12.58 o 
 -13   2  10        1.44        6.56     11.76 o 
 -12   2  10      502.46      493.88     89.58 o 
 -11   2  10        2.77        2.87      8.20 o 
 -10   2  10      428.85      441.88     21.34 o 
  -9   2  10       36.12       34.49      9.19 o 
  -8   2  10     1163.25     1212.85     29.27 o 
  -7   2  10      151.70      150.83     12.97 o 
  -6   2  10      626.39      634.99     26.80 o 
  -5   2  10     1233.35     1182.49     41.80 o 
  -4   2  10      451.34      480.13     30.81 o 
  -3   2  10      117.81      109.36     12.88 o 
  -2   2  10      502.79      500.16     17.24 o 
  -1   2  10      811.52      789.30     30.64 o 
   0   2  10      297.69      286.82     21.45 o 
   1   2  10      917.05     1002.57     36.19 o 
   2   2  10      135.63      128.29     20.22 o 
   3   2  10        8.23       -1.53     11.06 o 
   4   2  10        3.51      -11.73     11.73 o 
 -12   3  10       14.69       26.13     13.94 o 
 -11   3  10      548.50      577.06     35.19 o 
 -10   3  10       17.60       37.05      8.78 o 
  -9   3  10      880.56      837.91     27.88 o 
  -8   3  10      966.37     1004.56     34.98 o 
  -7   3  10      208.06      206.30     18.56 o 
  -6   3  10        9.09       11.11      5.75 o 
  -5   3  10      182.17      177.52     15.13 o 
  -4   3  10       75.43       63.07     14.52 o 
  -3   3  10      696.18      686.25     24.73 o 
  -2   3  10      103.01      102.71     11.67 o 
  -1   3  10        9.27        5.07      6.24 o 
   0   3  10      458.43      425.40     22.13 o 
   1   3  10        0.27        7.42      9.56 o 
   2   3  10       89.29       74.12     17.60 o 
   3   3  10       12.30       -1.00     13.09 o 
 -11   4  10       17.47       16.00     10.03 o 
 -10   4  10      621.70      587.74     60.03 o 
  -9   4  10       75.26      104.06     15.24 o 
  -8   4  10     2403.51     2333.87     59.84 o 
  -7   4  10      783.02      753.68     26.94 o 
  -6   4  10      162.70      171.62     16.25 o 
  -5   4  10       37.05       34.56      7.57 o 
  -4   4  10       71.42       88.33      9.85 o 
  -3   4  10      283.30      307.42     18.74 o 
  -2   4  10     1727.60     1755.60     60.84 o 
  -1   4  10      938.48     1025.63     32.31 o 
   0   4  10      345.53      362.46     21.58 o 
   1   4  10     1525.41     1650.99     63.02 o 
   2   4  10      390.15      432.35     47.84 o 
 -10   5  10        7.86       -3.16     17.15 o 
  -9   5  10      314.97      368.26     43.78 o 
  -8   5  10      823.06      847.08     55.06 o 
  -7   5  10     2661.71     2532.48     79.62 o 
  -6   5  10      288.95      308.31     23.06 o 
  -5   5  10      204.44      166.68     15.28 o 
  -4   5  10     2329.11     2251.53     72.74 o 
  -3   5  10      573.34      630.94     24.78 o 
  -2   5  10      127.53      108.30     13.61 o 
  -1   5  10       52.82       56.82     20.20 o 
   0   5  10       31.49       35.65     17.15 o 
   1   5  10      877.42      791.13     62.28 o 
  -5   6  10       80.22       84.39     25.27 o 
  -4   6  10      681.20      688.69     53.71 o 
  -3   6  10     1128.58     1112.46     68.15 o 
  -2   6  10      163.16      115.98     27.53 o 
 -13   1  11      886.78      884.19    113.28 o 
 -12   1  11        1.36        5.94     10.28 o 
 -11   1  11     1397.36     1511.01     59.17 o 
 -10   1  11      723.08      742.34     49.77 o 
  -9   1  11      157.64      185.81     13.76 o 
  -8   1  11      140.57      156.09     13.88 o 
  -7   1  11      961.32      955.15     33.30 o 
  -6   1  11       90.35       86.79     12.36 o 
  -5   1  11     2814.57     2693.55     48.30 o 
  -4   1  11     1828.58     1886.96     38.84 o 
  -3   1  11      285.69      307.25     16.31 o 
  -2   1  11      608.27      613.74     24.50 o 
  -1   1  11        0.94       -3.88      5.81 o 
   0   1  11      109.61      108.28     22.67 o 
   1   1  11       23.94       16.48      8.37 o 
   2   1  11      121.16      122.71     16.70 o 
 -12   2  11       24.73       24.27     21.66 o 
 -11   2  11       23.51       25.77     19.41 o 
 -10   2  11      483.55      512.25     24.03 o 
  -9   2  11     1058.64     1015.90     35.17 o 
  -8   2  11     1959.47     1991.34     66.31 o 
  -7   2  11       78.14       83.04     10.93 o 
  -6   2  11        3.94        7.48      6.96 o 
  -5   2  11     2039.94     1960.19     62.46 o 
  -4   2  11     1233.10     1214.70     34.17 o 
  -3   2  11      108.92      102.68     12.44 o 
  -2   2  11       91.45       85.10     12.51 o 
  -1   2  11       25.45       27.82      9.81 o 
   0   2  11      988.55     1037.60     67.45 o 
   1   2  11     1303.84     1485.70     87.33 o 
   2   2  11        8.26        7.33     11.24 o 
 -11   3  11        6.58        7.74      9.14 o 
 -10   3  11     1248.68     1314.76     37.93 o 
  -9   3  11     2149.13     2180.78     76.93 o 
  -8   3  11      209.16      214.84     16.86 o 
  -7   3  11      869.64      879.03     29.24 o 
  -6   3  11     1168.01     1165.63     45.72 o 
  -5   3  11       53.22       65.83      9.97 o 
  -4   3  11       16.76       22.51      8.99 o 
  -3   3  11       69.51       84.79     11.68 o 
  -2   3  11       78.67       73.77     10.87 o 
  -1   3  11      761.98      778.35     29.66 o 
   0   3  11     1014.00     1058.75     71.27 o 
   1   3  11       61.10       33.85     17.15 o 
 -10   4  11      380.49      422.87     47.84 o 
  -9   4  11      622.54      598.14     31.18 o 
  -8   4  11       39.78       48.26     17.60 o 
  -7   4  11      134.54      137.25     14.34 o 
  -6   4  11       39.90       51.89      9.94 o 
  -5   4  11       94.73       80.76     12.81 o 
  -4   4  11     1718.58     1690.65     43.60 o 
  -3   4  11      338.95      401.54     26.74 o 
  -2   4  11      210.25      202.73     20.43 o 
  -1   4  11     1139.98     1137.33     50.42 o 
   0   4  11       50.13       75.37     23.02 o 
  -9   5  11      435.95      453.11     49.19 o 
  -6   5  11      409.28      346.60     46.48 o 
  -5   5  11        3.85       19.86     18.95 o 
  -4   5  11       71.28       87.57     17.07 o 
  -3   5  11        6.04       23.51     10.87 o 
  -2   5  11      427.09      496.80     35.74 o 
 -12   0  12       27.09       18.50     19.41 o 
 -11   0  12     1089.83     1147.21     72.66 o 
 -10   0  12     2028.87     2088.50     71.30 o 
  -9   0  12      839.74      764.25     81.23 o 
  -8   0  12     1824.42     1931.13     94.77 o 
  -7   0  12     1433.65     1403.55     78.98 o 
  -6   0  12      512.66      491.02     32.25 o 
  -5   0  12        2.98        6.05     14.67 o 
  -4   0  12        4.72        6.69      7.60 o 
  -3   0  12      734.32      764.43     40.29 o 
  -2   0  12     2629.09     2760.81    141.71 o 
  -1   0  12     2810.64     3024.08     89.46 o 
   0   0  12        1.49       -1.55     10.52 o 
   1   0  12     3156.61     3352.74     98.12 o 
 -12   1  12      727.12      764.33     59.35 o 
 -11   1  12      675.94      749.40     43.87 o 
 -10   1  12       90.96       98.34     15.02 o 
  -9   1  12       10.12       14.24      7.95 o 
  -8   1  12      563.40      633.30     29.43 o 
  -7   1  12      691.59      706.86     38.32 o 
  -6   1  12      497.33      539.47     33.36 o 
  -5   1  12        2.76        7.36      6.79 o 
  -4   1  12       64.28       61.02     10.46 o 
  -3   1  12        6.02       10.19      6.46 o 
  -2   1  12       89.56      100.79     12.80 o 
  -1   1  12      176.11      176.96     22.99 o 
   0   1  12        0.96       -5.30      8.47 o 
   1   1  12      188.78      231.52     37.91 o 
 -11   2  12       41.00       37.42     12.77 o 
 -10   2  12      566.86      612.54     27.12 o 
  -9   2  12      558.38      600.38     26.24 o 
  -8   2  12      691.24      686.85     49.05 o 
  -7   2  12       68.26       82.18     17.01 o 
  -6   2  12      732.20      699.36     32.57 o 
  -5   2  12      848.14      829.52     28.80 o 
  -4   2  12      279.31      292.20     19.77 o 
  -3   2  12      830.07      828.24     37.78 o 
  -2   2  12       19.64       38.85     11.12 o 
  -1   2  12       88.98       75.73     14.44 o 
   0   2  12       55.72       22.31     13.18 o 
 -10   3  12        0.77      -10.38     12.19 o 
  -9   3  12      186.33      114.63     28.43 o 
  -8   3  12       33.08       34.79     14.84 o 
  -7   3  12      190.37      199.87     34.07 o 
  -6   3  12      592.02      585.75     65.44 o 
  -5   3  12      128.34      121.74     19.33 o 
  -4   3  12      363.20      354.05     25.67 o 
  -3   3  12       68.57       71.74     14.04 o 
  -2   3  12      366.52      412.59     37.23 o 
  -1   3  12        9.23       10.47     25.50 o 
  -7   4  12       89.70       92.97     28.43 o 
  -6   4  12     1565.25     1635.97     92.97 o 
  -5   4  12      761.00      696.36     56.41 o 
  -4   4  12      293.03      277.10     39.26 o 
  -3   4  12     1434.46     1267.26     76.27 o 
  -2   4  12      179.87      165.18     32.95 o 
 -10   1  13      420.84      420.23     35.06 o 
  -9   1  13     1441.50     1513.01     49.31 o 
  -8   1  13      221.07      248.16     29.03 o 
  -7   1  13      136.91      122.42     16.73 o 
  -6   1  13      365.48      380.87     26.75 o 
  -5   1  13      248.44      245.00     22.51 o 
  -4   1  13      426.27      462.69     38.85 o 
  -3   1  13       95.31       85.04     16.75 o 
  -2   1  13      231.83      196.85     29.11 o 
 -10   2  13      124.68      123.19     20.57 o 
  -9   2  13      866.01      849.35     65.89 o 
  -8   2  13      921.53      996.93     69.50 o 
  -7   2  13      343.54      382.25     48.74 o 
  -6   2  13       73.28       41.07     22.57 o 
  -5   2  13       89.44       67.70     22.11 o 
  -4   2  13     1878.14     1652.22     88.91 o 
  -3   2  13     2052.66     2031.31    101.09 o 
  -2   2  13      532.12      502.75     51.90 o 
  -5   3  13      148.53      129.07     28.43 o 
  -4   3  13      131.86      141.26     30.69 o 
                                                 
